# Supplementary material for: Turning a Pest into a Natural Enemy: Removing Earwigs from Stone Fruit and Releasing Them in Pome Fruit Enhances Pest Control
Source: Insects. 2023 Nov 24;14(12):906. doi: 10.3390/insects14120906 (PMC10743910; doi:10.3390/insects14120906)
Supplement: Supplementary file 1 [file insects-14-00906-s001.zip]

Archive with 2 entries (2 files):
- Database S1.xlsx
- Supplemental materials.pdf
