# Supplementary material for: Turning a Pest into a Natural Enemy: Removing Earwigs from Stone Fruit and Releasing Them in Pome Fruit Enhances Pest Control
Source: Insects. 2023 Nov 24;14(12):906. doi: 10.3390/insects14120906 (PMC10743910; doi:10.3390/insects14120906)
Supplement: Supplementary file 1 [file insects-14-00906-s001.zip › Database S1.xlsx]

## Sheet: Read me First
The attached spreadsheets are part of the manuscript entitled "Turning a pest into a natural enemy: Removing earwigs from stone fruit and releasing them in pome fruit enhances pest control."
Each tab contains data used for each analysis
Before analysis and plotting, data was manipulated in R using the package 'dplyr' (Wickham H, François R, Henry L, Müller K, Vaughan D (2023). dplyr: A Grammar of Data Manipulation. https://dplyr.tidyverse.org, https://github.com/tidyverse/dplyr)
Data was plotted in R using the package 'ggplot2' (Wickham H (2016). ggplot2: Elegant Graphics for Data Analysis. Springer-Verlag New York. ISBN 978-3-319-24277-4, https://ggplot2.tidyverse.org)

## Sheet: Mass trapping - Apricot
Day	Treatment	Replica	Earwigs	Year
2021-05-25	Removal	A	49	2021
2021-05-25	Control	D	146	2021
2021-05-25	Removal	D	234	2021
2021-05-25	Control	A	28	2021
2021-05-25	Control	B	92	2021
2021-05-25	Removal	E	358	2021
2021-05-25	Control	E	107	2021
2021-05-25	Removal	B	62	2021
2021-05-25	Removal	C	65	2021
2021-05-25	Control	F	87	2021
2021-05-25	Removal	F	107	2021
2021-05-25	Control	C	25	2021
2021-06-01	Control	C	48	2021
2021-06-01	Removal	F	163	2021
2021-06-01	Control	F	153	2021
2021-06-01	Removal	C	64	2021
2021-06-01	Removal	B	74	2021
2021-06-01	Control	E	155	2021
2021-06-01	Control	B	107	2021
2021-06-01	Removal	A	75	2021
2021-06-01	Control	D	44	2021
2021-06-01	Removal	D	183	2021
2021-06-01	Control	A	2	2021
2021-06-01	Removal	E	289	2021
2021-06-08	Control	D	149	2021
2021-06-08	Removal	D	123	2021
2021-06-08	Removal	E	194	2021
2021-06-08	Control	E	144	2021
2021-06-08	Control	F	162	2021
2021-06-08	Removal	F	249	2021
2021-06-08	Removal	A	80	2021
2021-06-08	Control	A	82	2021
2021-06-08	Control	B	276	2021
2021-06-08	Removal	B	140	2021
2021-06-08	Removal	C	141	2021
2021-06-08	Control	C	170	2021
2021-06-15	Control	D	135	2021
2021-06-15	Removal	D	129	2021
2021-06-15	Removal	E	64	2021
2021-06-15	Control	E	153	2021
2021-06-15	Control	F	165	2021
2021-06-15	Removal	F	277	2021
2021-06-15	Removal	A	136	2021
2021-06-15	Control	A	190	2021
2021-06-15	Control	B	334	2021
2021-06-15	Removal	B	252	2021
2021-06-15	Removal	C	207	2021
2021-06-15	Control	C	231	2021
2021-06-22	Removal	A	191	2021
2021-06-22	Control	A	58	2021
2021-06-22	Control	B	156	2021
2021-06-22	Removal	B	51	2021
2021-06-22	Removal	C	77	2021
2021-06-22	Control	C	78	2021
2021-06-22	Control	D	166	2021
2021-06-22	Removal	D	111	2021
2021-06-22	Removal	E	138	2021
2021-06-22	Control	E	129	2021
2021-06-22	Control	F	108	2021
2021-06-22	Removal	F	155	2021
2021-06-29	Control	D	73	2021
2021-06-29	Removal	D	98	2021
2021-06-29	Removal	E	115	2021
2021-06-29	Control	E	91	2021
2021-06-29	Control	F	100	2021
2021-06-29	Removal	F	139	2021
2021-06-29	Control	C	71	2021
2021-06-29	Removal	C	56	2021
2021-06-29	Removal	B	45	2021
2021-06-29	Control	B	122	2021
2021-06-29	Control	A	71	2021
2021-06-29	Removal	A	67	2021
2021-07-06	Control	D	52	2021
2021-07-06	Removal	D	61	2021
2021-07-06	Removal	E	83	2021
2021-07-06	Control	E	67	2021
2021-07-06	Control	F	115	2021
2021-07-06	Removal	F	150	2021
2021-07-06	Control	C	86	2021
2021-07-06	Removal	C	28	2021
2021-07-06	Removal	B	32	2021
2021-07-06	Control	B	61	2021
2021-07-06	Control	A	113	2021
2021-07-06	Removal	A	47	2021
2021-07-13	Control	D	27	2021
2021-07-13	Removal	D	30	2021
2021-07-13	Removal	E	91	2021
2021-07-13	Control	E	19	2021
2021-07-13	Control	F	49	2021
2021-07-13	Removal	F	65	2021
2021-07-13	Control	C	21	2021
2021-07-13	Removal	C	3	2021
2021-07-13	Removal	B	4	2021
2021-07-13	Control	B	60	2021
2021-07-13	Control	A	29	2021
2021-07-13	Removal	A	67	2021
2021-07-20	Removal	A	67	2021
2021-07-20	Control	A	49	2021
2021-07-20	Control	B	48	2021
2021-07-20	Removal	B	23	2021
2021-07-20	Removal	C	14	2021
2021-07-20	Control	C	67	2021
2021-07-20	Removal	F	90	2021
2021-07-20	Control	F	64	2021
2021-07-20	Control	E	52	2021
2021-07-20	Removal	E	101	2021
2021-07-20	Removal	D	21	2021
2021-07-20	Control	D	44	2021
2021-07-27	Removal	A	42	2021
2021-07-27	Control	A	45	2021
2021-07-27	Control	B	47	2021
2021-07-27	Removal	B	16	2021
2021-07-27	Removal	C	18	2021
2021-07-27	Control	C	64	2021
2021-07-27	Removal	F	98	2021
2021-07-27	Control	F	70	2021
2021-07-27	Control	E	61	2021
2021-07-27	Removal	E	85	2021
2021-07-27	Removal	D	68	2021
2021-07-27	Control	D	43	2021
2021-08-03	Removal	A	41	2021
2021-08-03	Control	A	61	2021
2021-08-03	Control	B	59	2021
2021-08-03	Removal	B	20	2021
2021-08-03	Removal	C	9	2021
2021-08-03	Control	C	48	2021
2021-08-03	Removal	F	141	2021
2021-08-03	Control	F	84	2021
2021-08-03	Control	E	74	2021
2021-08-03	Removal	E	156	2021
2021-08-03	Removal	D	72	2021
2021-08-03	Control	D	80	2021
2021-08-09	Removal	A	47	2021
2021-08-09	Control	A	57	2021
2021-08-09	Control	B	82	2021
2021-08-09	Removal	B	13	2021
2021-08-09	Removal	C	30	2021
2021-08-09	Control	C	54	2021
2021-08-09	Removal	F	89	2021
2021-08-09	Control	F	104	2021
2021-08-09	Control	E	103	2021
2021-08-09	Removal	E	165	2021
2021-08-09	Removal	D	90	2021
2021-08-09	Control	D	65	2021
2022-05-11	Removal	A	1	2022
2022-05-11	Control	A	0	2022
2022-05-11	Control	B	1	2022
2022-05-11	Removal	B	0	2022
2022-05-11	Removal	C	0	2022
2022-05-11	Control	C	1	2022
2022-05-11	Removal	F	0	2022
2022-05-11	Control	F	2	2022
2022-05-11	Control	E	0	2022
2022-05-11	Removal	E	4	2022
2022-05-11	Removal	D	1	2022
2022-05-11	Control	D	2	2022
2022-05-15	Removal	A	1	2022
2022-05-15	Control	A	0	2022
2022-05-15	Control	B	1	2022
2022-05-15	Removal	B	0	2022
2022-05-15	Removal	C	0	2022
2022-05-15	Control	C	0	2022
2022-05-15	Removal	F	5	2022
2022-05-15	Control	F	0	2022
2022-05-15	Control	E	1	2022
2022-05-15	Removal	E	4	2022
2022-05-15	Removal	D	0	2022
2022-05-15	Control	D	1	2022
2022-05-23	Removal	A	1	2022
2022-05-23	Control	A	1	2022
2022-05-23	Control	B	1	2022
2022-05-23	Removal	B	3	2022
2022-05-23	Removal	C	3	2022
2022-05-23	Control	C	0	2022
2022-05-23	Removal	F	1	2022
2022-05-23	Control	F	2	2022
2022-05-23	Control	E	0	2022
2022-05-23	Removal	E	7	2022
2022-05-23	Removal	D	3	2022
2022-05-23	Control	D	1	2022
2022-06-01	Removal	A	40	2022
2022-06-01	Control	A	12	2022
2022-06-01	Control	B	36	2022
2022-06-01	Removal	B	3	2022
2022-06-01	Removal	C	20	2022
2022-06-01	Control	C	36	2022
2022-06-01	Removal	F	48	2022
2022-06-01	Control	F	44	2022
2022-06-01	Control	E	19	2022
2022-06-01	Removal	E	171	2022
2022-06-01	Removal	D	62	2022
2022-06-01	Control	D	20	2022
2022-06-06	Removal	A	263	2022
2022-06-06	Control	A	139	2022
2022-06-06	Control	B	185	2022
2022-06-06	Removal	B	38	2022
2022-06-06	Removal	C	106	2022
2022-06-06	Control	C	28	2022
2022-06-06	Removal	F	178	2022
2022-06-06	Control	F	115	2022
2022-06-06	Control	E	159	2022
2022-06-06	Removal	E	536	2022
2022-06-06	Removal	D	275	2022
2022-06-06	Control	D	195	2022
2022-06-13	Removal	A	335	2022
2022-06-13	Control	A	442	2022
2022-06-13	Control	B	520	2022
2022-06-13	Removal	B	190	2022
2022-06-13	Removal	C	229	2022
2022-06-13	Control	C	205	2022
2022-06-13	Removal	F	451	2022
2022-06-13	Control	F	431	2022
2022-06-13	Control	E	381	2022
2022-06-13	Removal	E	621	2022
2022-06-13	Removal	D	514	2022
2022-06-13	Control	D	480	2022
2022-06-20	Removal	A	105	2022
2022-06-20	Control	A	145	2022
2022-06-20	Control	B	196	2022
2022-06-20	Removal	B	120	2022
2022-06-20	Removal	C	90	2022
2022-06-20	Control	C	129	2022
2022-06-20	Removal	F	111	2022
2022-06-20	Control	F	115	2022
2022-06-20	Control	E	86	2022
2022-06-20	Removal	E	152	2022
2022-06-20	Removal	D	85	2022
2022-06-20	Control	D	64	2022
2022-06-27	Removal	A	117	2022
2022-06-27	Control	A	69	2022
2022-06-27	Control	B	94	2022
2022-06-27	Removal	B	107	2022
2022-06-27	Removal	C	67	2022
2022-06-27	Control	C	87	2022
2022-06-27	Removal	F	58	2022
2022-06-27	Control	F	59	2022
2022-06-27	Control	E	64	2022
2022-06-27	Removal	E	73	2022
2022-06-27	Removal	D	88	2022
2022-06-27	Control	D	76	2022
2022-07-04	Removal	A	172	2022
2022-07-04	Control	A	142	2022
2022-07-04	Control	B	149	2022
2022-07-04	Removal	B	138	2022
2022-07-04	Removal	C	103	2022
2022-07-04	Control	C	105	2022
2022-07-04	Removal	F	156	2022
2022-07-04	Control	F	162	2022
2022-07-04	Control	E	171	2022
2022-07-04	Removal	E	132	2022
2022-07-04	Removal	D	244	2022
2022-07-04	Control	D	167	2022
2022-07-12	Removal	A	262	2022
2022-07-12	Control	A	218	2022
2022-07-12	Control	B	281	2022
2022-07-12	Removal	B	235	2022
2022-07-12	Removal	C	195	2022
2022-07-12	Control	C	199	2022
2022-07-12	Removal	F	277	2022
2022-07-12	Control	F	223	2022
2022-07-12	Control	E	262	2022
2022-07-12	Removal	E	352	2022
2022-07-12	Removal	D	381	2022
2022-07-12	Control	D	234	2022
2022-07-18	Removal	A	148	2022
2022-07-18	Control	A	109	2022
2022-07-18	Control	B	161	2022
2022-07-18	Removal	B	94	2022
2022-07-18	Removal	C	85	2022
2022-07-18	Control	C	111	2022
2022-07-18	Removal	F	148	2022
2022-07-18	Control	F	146	2022
2022-07-18	Control	E	76	2022
2022-07-18	Removal	E	91	2022
2022-07-18	Removal	D	100	2022
2022-07-18	Control	D	96	2022
2022-07-25	Removal	A	16	2022
2022-07-25	Control	A	5	2022
2022-07-25	Control	B	12	2022
2022-07-25	Removal	B	9	2022
2022-07-25	Removal	C	2	2022
2022-07-25	Control	C	0	2022
2022-07-25	Removal	F	3	2022
2022-07-25	Control	F	8	2022
2022-07-25	Control	E	1	2022
2022-07-25	Removal	E	4	2022
2022-07-25	Removal	D	5	2022
2022-07-25	Control	D	0	2022
2022-08-01	Removal	A	40	2022
2022-08-01	Control	A	2	2022
2022-08-01	Control	B	14	2022
2022-08-01	Removal	B	2	2022
2022-08-01	Removal	C	4	2022
2022-08-01	Control	C	10	2022
2022-08-01	Removal	F	8	2022
2022-08-01	Control	F	7	2022
2022-08-01	Control	E	0	2022
2022-08-01	Removal	E	3	2022
2022-08-01	Removal	D	11	2022
2022-08-01	Control	D	5	2022
2022-08-08	Removal	A	53	2022
2022-08-08	Control	A	8	2022
2022-08-08	Control	B	17	2022
2022-08-08	Removal	B	35	2022
2022-08-08	Removal	C	14	2022
2022-08-08	Control	C	26	2022
2022-08-08	Removal	F	46	2022
2022-08-08	Control	F	62	2022
2022-08-08	Control	E	29	2022
2022-08-08	Removal	E	72	2022
2022-08-08	Removal	D	61	2022
2022-08-08	Control	D	58	2022
2022-08-15	Removal	A	122	2022
2022-08-15	Control	A	37	2022
2022-08-15	Control	B	69	2022
2022-08-15	Removal	B	77	2022
2022-08-15	Removal	C	58	2022
2022-08-15	Control	C	77	2022
2022-08-15	Removal	F	112	2022
2022-08-15	Control	F	146	2022
2022-08-15	Control	E	116	2022
2022-08-15	Removal	E	140	2022
2022-08-15	Removal	D	107	2022
2022-08-15	Control	D	81	2022
2022-08-22	Removal	A	62	2022
2022-08-22	Control	A	36	2022
2022-08-22	Control	B	62	2022
2022-08-22	Removal	B	58	2022
2022-08-22	Removal	C	53	2022
2022-08-22	Control	C	65	2022
2022-08-22	Removal	F	96	2022
2022-08-22	Control	F	116	2022
2022-08-22	Control	E	74	2022
2022-08-22	Removal	E	114	2022
2022-08-22	Removal	D	122	2022
2022-08-22	Control	D	76	2022
2022-08-30	Removal	A	36	2022
2022-08-30	Control	A	9	2022
2022-08-30	Control	B	27	2022
2022-08-30	Removal	B	33	2022
2022-08-30	Removal	C	12	2022
2022-08-30	Control	C	24	2022
2022-08-30	Removal	F	20	2022
2022-08-30	Control	F	48	2022
2022-08-30	Control	E	37	2022
2022-08-30	Removal	E	40	2022
2022-08-30	Removal	D	37	2022
2022-08-30	Control	D	16	2022
2022-09-06	Removal	A	9	2022
2022-09-06	Control	A	3	2022
2022-09-06	Control	B	7	2022
2022-09-06	Removal	B	8	2022
2022-09-06	Removal	C	5	2022
2022-09-06	Control	C	2	2022
2022-09-06	Removal	F	7	2022
2022-09-06	Control	F	13	2022
2022-09-06	Control	E	14	2022
2022-09-06	Removal	E	18	2022
2022-09-06	Removal	D	13	2022
2022-09-06	Control	D	1	2022

## Sheet: Mass trapping - Cherry
Day	Treatment	Replica	Earwigs	Year
2021-05-27	Removal	A	678	2021
2021-05-27	Control	A	478	2021
2021-05-27	Removal	B	120	2021
2021-05-27	Control	B	211	2021
2021-05-27	Removal	C	407	2021
2021-05-27	Control	C	235	2021
2021-05-27	Control	D	702	2021
2021-05-27	Removal	D	752	2021
2021-05-27	Control	E	441	2021
2021-05-27	Removal	E	690	2021
2021-06-03	Removal	A	210	2021
2021-06-03	Control	A	262	2021
2021-06-03	Removal	B	84	2021
2021-06-03	Control	B	142	2021
2021-06-03	Removal	C	189	2021
2021-06-03	Control	C	129	2021
2021-06-03	Control	D	266	2021
2021-06-03	Removal	D	199	2021
2021-06-03	Control	E	208	2021
2021-06-03	Removal	E	209	2021
2021-06-10	Removal	A	300	2021
2021-06-10	Control	A	245	2021
2021-06-10	Removal	B	194	2021
2021-06-10	Control	B	191	2021
2021-06-10	Removal	C	305	2021
2021-06-10	Control	C	336	2021
2021-06-10	Control	D	394	2021
2021-06-10	Removal	D	415	2021
2021-06-10	Control	E	300	2021
2021-06-10	Removal	E	384	2021
2021-06-17	Removal	A	188	2021
2021-06-17	Control	A	235	2021
2021-06-17	Removal	B	159	2021
2021-06-17	Control	B	129	2021
2021-06-17	Removal	C	286	2021
2021-06-17	Control	C	162	2021
2021-06-17	Control	D	253	2021
2021-06-17	Removal	D	308	2021
2021-06-17	Control	E	204	2021
2021-06-17	Removal	E	231	2021
2021-06-24	Removal	A	76	2021
2021-06-24	Control	A	139	2021
2021-06-24	Removal	B	40	2021
2021-06-24	Control	B	66	2021
2021-06-24	Removal	C	99	2021
2021-06-24	Control	C	53	2021
2021-06-24	Control	D	49	2021
2021-06-24	Removal	D	98	2021
2021-06-24	Control	E	48	2021
2021-06-24	Removal	E	74	2021
2021-07-01	Removal	A	38	2021
2021-07-01	Control	A	61	2021
2021-07-01	Removal	B	28	2021
2021-07-01	Control	B	25	2021
2021-07-01	Removal	C	40	2021
2021-07-01	Control	C	44	2021
2021-07-01	Control	D	36	2021
2021-07-01	Removal	D	56	2021
2021-07-01	Control	E	31	2021
2021-07-01	Removal	E	22	2021
2021-07-08	Removal	A	170	2021
2021-07-08	Control	A	394	2021
2021-07-08	Removal	B	274	2021
2021-07-08	Control	B	193	2021
2021-07-08	Removal	C	231	2021
2021-07-08	Control	C	245	2021
2021-07-08	Control	D	329	2021
2021-07-08	Removal	D	271	2021
2021-07-08	Control	E	281	2021
2021-07-08	Removal	E	241	2021
2021-07-15	Removal	A	44	2021
2021-07-15	Control	A	254	2021
2021-07-15	Removal	B	100	2021
2021-07-15	Control	B	94	2021
2021-07-15	Removal	C	125	2021
2021-07-15	Control	C	142	2021
2021-07-15	Control	D	147	2021
2021-07-15	Removal	D	107	2021
2021-07-15	Control	E	88	2021
2021-07-15	Removal	E	125	2021
2021-07-22	Removal	A	24	2021
2021-07-22	Control	A	105	2021
2021-07-22	Removal	B	29	2021
2021-07-22	Control	B	33	2021
2021-07-22	Removal	C	29	2021
2021-07-22	Control	C	96	2021
2021-07-22	Control	D	88	2021
2021-07-22	Removal	D	203	2021
2021-07-22	Control	E	49	2021
2021-07-22	Removal	E	51	2021
2021-07-29	Removal	A	104	2021
2021-07-29	Control	A	233	2021
2021-07-29	Removal	B	69	2021
2021-07-29	Control	B	106	2021
2021-07-29	Removal	C	90	2021
2021-07-29	Control	C	151	2021
2021-07-29	Control	D	186	2021
2021-07-29	Removal	D	170	2021
2021-07-29	Control	E	112	2021
2021-07-29	Removal	E	104	2021
2021-08-04	Removal	A	89	2021
2021-08-04	Control	A	241	2021
2021-08-04	Removal	B	60	2021
2021-08-04	Control	B	80	2021
2021-08-04	Removal	C	78	2021
2021-08-04	Control	C	146	2021
2021-08-04	Control	D	193	2021
2021-08-04	Removal	D	117	2021
2021-08-04	Control	E	137	2021
2021-08-04	Removal	E	68	2021
2022-05-13	Removal	A	32	2022
2022-05-13	Control	A	7	2022
2022-05-13	Removal	B	11	2022
2022-05-13	Control	B	9	2022
2022-05-13	Removal	C	7	2022
2022-05-13	Control	C	0	2022
2022-05-13	Control	D	21	2022
2022-05-13	Removal	D	6	2022
2022-05-13	Control	E	5	2022
2022-05-13	Removal	E	83	2022
2022-05-20	Removal	A	23	2022
2022-05-20	Control	A	16	2022
2022-05-20	Removal	B	3	2022
2022-05-20	Control	B	12	2022
2022-05-20	Removal	C	17	2022
2022-05-20	Control	C	25	2022
2022-05-20	Control	D	18	2022
2022-05-20	Removal	D	6	2022
2022-05-20	Control	E	20	2022
2022-05-20	Removal	E	39	2022
2022-05-27	Removal	A	117	2022
2022-05-27	Control	A	95	2022
2022-05-27	Removal	B	36	2022
2022-05-27	Control	B	54	2022
2022-05-27	Removal	C	99	2022
2022-05-27	Control	C	77	2022
2022-05-27	Control	D	181	2022
2022-05-27	Removal	D	161	2022
2022-05-27	Control	E	142	2022
2022-05-27	Removal	E	178	2022
2022-06-03	Removal	A	450	2022
2022-06-03	Control	A	484	2022
2022-06-03	Removal	B	268	2022
2022-06-03	Control	B	297	2022
2022-06-03	Removal	C	426	2022
2022-06-03	Control	C	278	2022
2022-06-03	Control	D	459	2022
2022-06-03	Removal	D	457	2022
2022-06-03	Control	E	476	2022
2022-06-03	Removal	E	424	2022
2022-06-10	Removal	A	505	2022
2022-06-10	Control	A	455	2022
2022-06-10	Removal	B	386	2022
2022-06-10	Control	B	396	2022
2022-06-10	Removal	C	464	2022
2022-06-10	Control	C	358	2022
2022-06-10	Control	D	515	2022
2022-06-10	Removal	D	389	2022
2022-06-10	Control	E	558	2022
2022-06-10	Removal	E	582	2022
2022-06-17	Removal	A	381	2022
2022-06-17	Control	A	676	2022
2022-06-17	Removal	B	355	2022
2022-06-17	Control	B	346	2022
2022-06-17	Removal	C	486	2022
2022-06-17	Control	C	329	2022
2022-06-17	Control	D	606	2022
2022-06-17	Removal	D	446	2022
2022-06-17	Control	E	598	2022
2022-06-17	Removal	E	236	2022
2022-06-24	Removal	A	252	2022
2022-06-24	Control	A	463	2022
2022-06-24	Removal	B	317	2022
2022-06-24	Control	B	161	2022
2022-06-24	Removal	C	219	2022
2022-06-24	Control	C	173	2022
2022-06-24	Control	D	424	2022
2022-06-24	Removal	D	357	2022
2022-06-24	Control	E	380	2022
2022-06-24	Removal	E	201	2022
2022-07-01	Removal	A	138	2022
2022-07-01	Control	A	345	2022
2022-07-01	Removal	B	74	2022
2022-07-01	Control	B	163	2022
2022-07-01	Removal	C	161	2022
2022-07-01	Control	C	127	2022
2022-07-01	Control	D	163	2022
2022-07-01	Removal	D	61	2022
2022-07-01	Control	E	85	2022
2022-07-01	Removal	E	74	2022
2022-07-07	Removal	A	112	2022
2022-07-07	Control	A	241	2022
2022-07-07	Removal	B	148	2022
2022-07-07	Control	B	145	2022
2022-07-07	Removal	C	169	2022
2022-07-07	Control	C	60	2022
2022-07-07	Control	D	148	2022
2022-07-07	Removal	D	90	2022
2022-07-07	Control	E	163	2022
2022-07-07	Removal	E	136	2022
2022-07-15	Removal	A	95	2022
2022-07-15	Control	A	224	2022
2022-07-15	Removal	B	144	2022
2022-07-15	Control	B	156	2022
2022-07-15	Removal	C	104	2022
2022-07-15	Control	C	92	2022
2022-07-15	Control	D	157	2022
2022-07-15	Removal	D	186	2022
2022-07-15	Control	E	190	2022
2022-07-15	Removal	E	201	2022
2022-07-22	Removal	A	99	2022
2022-07-22	Control	A	322	2022
2022-07-22	Removal	B	271	2022
2022-07-22	Control	B	179	2022
2022-07-22	Removal	C	221	2022
2022-07-22	Control	C	110	2022
2022-07-22	Control	D	168	2022
2022-07-22	Removal	D	146	2022
2022-07-22	Control	E	212	2022
2022-07-22	Removal	E	198	2022
2022-07-29	Removal	A	144	2022
2022-07-29	Control	A	297	2022
2022-07-29	Removal	B	340	2022
2022-07-29	Control	B	139	2022
2022-07-29	Removal	C	199	2022
2022-07-29	Control	C	177	2022
2022-07-29	Control	D	194	2022
2022-07-29	Removal	D	103	2022
2022-07-29	Control	E	140	2022
2022-07-29	Removal	E	146	2022
2022-08-05	Removal	A	143	2022
2022-08-05	Control	A	325	2022
2022-08-05	Removal	B	220	2022
2022-08-05	Control	B	117	2022
2022-08-05	Removal	C	160	2022
2022-08-05	Control	C	145	2022
2022-08-05	Control	D	166	2022
2022-08-05	Removal	D	77	2022
2022-08-05	Control	E	150	2022
2022-08-05	Removal	E	100	2022
2022-08-12	Removal	A	196	2022
2022-08-12	Control	A	330	2022
2022-08-12	Removal	B	216	2022
2022-08-12	Control	B	217	2022
2022-08-12	Removal	C	171	2022
2022-08-12	Control	C	162	2022
2022-08-12	Control	D	270	2022
2022-08-12	Removal	D	160	2022
2022-08-12	Control	E	231	2022
2022-08-12	Removal	E	154	2022
2022-08-19	Removal	A	88	2022
2022-08-19	Control	A	213	2022
2022-08-19	Removal	B	155	2022
2022-08-19	Control	B	101	2022
2022-08-19	Removal	C	73	2022
2022-08-19	Control	C	153	2022
2022-08-19	Control	D	127	2022
2022-08-19	Removal	D	130	2022
2022-08-19	Control	E	102	2022
2022-08-19	Removal	E	90	2022
2022-08-26	Removal	A	108	2022
2022-08-26	Control	A	230	2022
2022-08-26	Removal	B	193	2022
2022-08-26	Control	B	141	2022
2022-08-26	Removal	C	78	2022
2022-08-26	Control	C	146	2022
2022-08-26	Control	D	192	2022
2022-08-26	Removal	D	86	2022
2022-08-26	Control	E	167	2022
2022-08-26	Removal	E	75	2022
2022-09-02	Removal	A	141	2022
2022-09-02	Control	A	222	2022
2022-09-02	Removal	B	175	2022
2022-09-02	Control	B	142	2022
2022-09-02	Removal	C	79	2022
2022-09-02	Control	C	108	2022
2022-09-02	Control	D	109	2022
2022-09-02	Removal	D	88	2022
2022-09-02	Control	E	171	2022
2022-09-02	Removal	E	64	2022
2022-09-09	Removal	A	201	2022
2022-09-09	Control	A	178	2022
2022-09-09	Removal	B	143	2022
2022-09-09	Control	B	111	2022
2022-09-09	Removal	C	78	2022
2022-09-09	Control	C	105	2022
2022-09-09	Control	D	170	2022
2022-09-09	Removal	D	107	2022
2022-09-09	Control	E	145	2022
2022-09-09	Removal	E	35	2022
2022-09-30	Removal	A	133	2022
2022-09-30	Control	A	176	2022
2022-09-30	Removal	B	112	2022
2022-09-30	Control	B	137	2022
2022-09-30	Removal	C	72	2022
2022-09-30	Control	C	102	2022
2022-09-30	Control	D	93	2022
2022-09-30	Removal	D	157	2022
2022-09-30	Control	E	146	2022
2022-09-30	Removal	E	154	2022

## Sheet: Damage - Apricot-Cherry
Treatment	Replica	Damaged	Undamaged	Year	Crop
Removal	RA	12	41	2021	Cherry
Control	CA	9	54	2021	Cherry
Removal	RB	7	57	2021	Cherry
Control	CD	12	55	2021	Cherry
Removal	RE	11	54	2021	Cherry
Control	CB	11	50	2021	Cherry
Control	CC	6	58	2021	Cherry
Removal	RC	4	59	2021	Cherry
Removal	RD	10	50	2021	Cherry
Control	CE	5	61	2021	Cherry
Removal	RA	10	59	2022	Cherry
Removal	RB	11	53	2022	Cherry
Removal	RC	10	54	2022	Cherry
Removal	RD	11	60	2022	Cherry
Removal	RE	6	59	2022	Cherry
Control	CA	14	50	2022	Cherry
Control	CB	11	56	2022	Cherry
Control	CC	9	59	2022	Cherry
Control	CD	20	45	2022	Cherry
Control	CE	11	57	2022	Cherry
Removal	RA	4	28	2021	Apricot
Control	CA	8	24	2021	Apricot
Control	CB	9	23	2021	Apricot
Removal	RB	8	24	2021	Apricot
Removal	RC	5	27	2021	Apricot
Control	CC	7	25	2021	Apricot
Removal	RF	2	30	2021	Apricot
Control	CF	6	26	2021	Apricot
Control	CE	5	27	2021	Apricot
Removal	RE	2	30	2021	Apricot
Removal	RD	3	29	2021	Apricot
Control	CD	5	27	2021	Apricot
Removal	RA	14	18	2022	Apricot
Control	CA	12	20	2022	Apricot
Control	CB	10	22	2022	Apricot
Removal	RB	14	18	2022	Apricot
Removal	RC	12	20	2022	Apricot
Control	CC	7	25	2022	Apricot
Removal	RF	7	25	2022	Apricot
Control	CF	14	18	2022	Apricot
Control	CE	8	24	2022	Apricot
Removal	RE	3	31	2022	Apricot
Removal	RD	14	18	2022	Apricot
Control	CD	21	13	2022	Apricot

## Sheet: Augmentation - Earwigs Apple
Day	Treatment	Replicate	Area	Earwigs	Year
2021-06-21	Continuous	A	Control	10	2021
2021-06-21	Continuous	A	Control	10	2021
2021-06-21	Continuous	A	Control	27	2021
2021-06-21	Continuous	A	Control	7	2021
2021-06-21	Continuous	A	Control	10	2021
2021-06-21	Continuous	A	Control	8	2021
2021-06-21	Continuous	A	Control	9	2021
2021-06-21	Continuous	A	Control	0	2021
2021-06-21	Continuous	A	Control	15	2021
2021-06-21	Continuous	A	Release	8	2021
2021-06-21	Continuous	A	Release	1	2021
2021-06-21	Continuous	A	Release	7	2021
2021-06-21	Continuous	A	Release	7	2021
2021-06-21	Continuous	A	Release	9	2021
2021-06-21	Continuous	A	Release	7	2021
2021-06-21	Continuous	A	Release	11	2021
2021-06-21	Continuous	A	Release	0	2021
2021-06-21	Continuous	A	Release	2	2021
2021-06-21	Continuous	B	Release	13	2021
2021-06-21	Continuous	B	Release	2	2021
2021-06-21	Continuous	B	Release	0	2021
2021-06-21	Continuous	B	Release	2	2021
2021-06-21	Continuous	B	Release	2	2021
2021-06-21	Continuous	B	Release	2	2021
2021-06-21	Continuous	B	Release	3	2021
2021-06-21	Continuous	B	Release	0	2021
2021-06-21	Continuous	B	Release	2	2021
2021-06-21	Continuous	B	Control	12	2021
2021-06-21	Continuous	B	Control	24	2021
2021-06-21	Continuous	B	Control	22	2021
2021-06-21	Continuous	B	Control	23	2021
2021-06-21	Continuous	B	Control	23	2021
2021-06-21	Continuous	B	Control	8	2021
2021-06-21	Continuous	B	Control	13	2021
2021-06-21	Continuous	B	Control	7	2021
2021-06-21	Continuous	B	Control	7	2021
2021-06-21	Continuous	C	Release	0	2021
2021-06-21	Continuous	C	Release	5	2021
2021-06-21	Continuous	C	Release	4	2021
2021-06-21	Continuous	C	Release	7	2021
2021-06-21	Continuous	C	Release	2	2021
2021-06-21	Continuous	C	Release	9	2021
2021-06-21	Continuous	C	Release	0	2021
2021-06-21	Continuous	C	Release	4	2021
2021-06-21	Continuous	C	Release	10	2021
2021-06-21	Continuous	C	Control	28	2021
2021-06-21	Continuous	C	Control	1	2021
2021-06-21	Continuous	C	Control	0	2021
2021-06-21	Continuous	C	Control	13	2021
2021-06-21	Continuous	C	Control	1	2021
2021-06-21	Continuous	C	Control	0	2021
2021-06-21	Continuous	C	Control	9	2021
2021-06-21	Continuous	C	Control	2	2021
2021-06-21	Continuous	C	Control	3	2021
2021-06-21	Continuous	D	Release	8	2021
2021-06-21	Continuous	D	Release	6	2021
2021-06-21	Continuous	D	Release	0	2021
2021-06-21	Continuous	D	Release	2	2021
2021-06-21	Continuous	D	Release	8	2021
2021-06-21	Continuous	D	Release	2	2021
2021-06-21	Continuous	D	Release	12	2021
2021-06-21	Continuous	D	Release	8	2021
2021-06-21	Continuous	D	Release	5	2021
2021-06-21	Continuous	D	Control	0	2021
2021-06-21	Continuous	D	Control	15	2021
2021-06-21	Continuous	D	Control	0	2021
2021-06-21	Continuous	D	Control	3	2021
2021-06-21	Continuous	D	Control	2	2021
2021-06-21	Continuous	D	Control	1	2021
2021-06-21	Continuous	D	Control	3	2021
2021-06-21	Continuous	D	Control	4	2021
2021-06-21	Continuous	D	Control	1	2021
2021-06-21	Continuous	E	Release	5	2021
2021-06-21	Continuous	E	Release	4	2021
2021-06-21	Continuous	E	Release	8	2021
2021-06-21	Continuous	E	Release	4	2021
2021-06-21	Continuous	E	Release	15	2021
2021-06-21	Continuous	E	Release	12	2021
2021-06-21	Continuous	E	Release	1	2021
2021-06-21	Continuous	E	Release	19	2021
2021-06-21	Continuous	E	Release	1	2021
2021-06-21	Continuous	E	Control	6	2021
2021-06-21	Continuous	E	Control	10	2021
2021-06-21	Continuous	E	Control	7	2021
2021-06-21	Continuous	E	Control	3	2021
2021-06-21	Continuous	E	Control	3	2021
2021-06-21	Continuous	E	Control	8	2021
2021-06-21	Continuous	E	Control	3	2021
2021-06-21	Continuous	E	Control	1	2021
2021-06-21	Continuous	E	Control	4	2021
2021-06-21	Mass	A	Release	20	2021
2021-06-21	Mass	A	Release	2	2021
2021-06-21	Mass	A	Release	1	2021
2021-06-21	Mass	A	Release	24	2021
2021-06-21	Mass	A	Release	5	2021
2021-06-21	Mass	A	Release	4	2021
2021-06-21	Mass	A	Release	6	2021
2021-06-21	Mass	A	Release	14	2021
2021-06-21	Mass	A	Release	2	2021
2021-06-21	Mass	A	Control	4	2021
2021-06-21	Mass	A	Control	0	2021
2021-06-21	Mass	A	Control	3	2021
2021-06-21	Mass	A	Control	6	2021
2021-06-21	Mass	A	Control	3	2021
2021-06-21	Mass	A	Control	0	2021
2021-06-21	Mass	A	Control	12	2021
2021-06-21	Mass	A	Control	3	2021
2021-06-21	Mass	A	Control	0	2021
2021-06-21	Mass	B	Release	0	2021
2021-06-21	Mass	B	Release	8	2021
2021-06-21	Mass	B	Release	5	2021
2021-06-21	Mass	B	Release	6	2021
2021-06-21	Mass	B	Release	15	2021
2021-06-21	Mass	B	Release	6	2021
2021-06-21	Mass	B	Release	1	2021
2021-06-21	Mass	B	Release	6	2021
2021-06-21	Mass	B	Release	3	2021
2021-06-21	Mass	B	Control	1	2021
2021-06-21	Mass	B	Control	0	2021
2021-06-21	Mass	B	Control	0	2021
2021-06-21	Mass	B	Control	6	2021
2021-06-21	Mass	B	Control	1	2021
2021-06-21	Mass	B	Control	0	2021
2021-06-21	Mass	B	Control	1	2021
2021-06-21	Mass	B	Control	2	2021
2021-06-21	Mass	B	Control	0	2021
2021-06-21	Mass	C	Control	0	2021
2021-06-21	Mass	C	Control	2	2021
2021-06-21	Mass	C	Control	2	2021
2021-06-21	Mass	C	Control	5	2021
2021-06-21	Mass	C	Control	4	2021
2021-06-21	Mass	C	Control	6	2021
2021-06-21	Mass	C	Control	0	2021
2021-06-21	Mass	C	Control	11	2021
2021-06-21	Mass	C	Control	0	2021
2021-06-21	Mass	C	Release	0	2021
2021-06-21	Mass	C	Release	5	2021
2021-06-21	Mass	C	Release	2	2021
2021-06-21	Mass	C	Release	0	2021
2021-06-21	Mass	C	Release	3	2021
2021-06-21	Mass	C	Release	0	2021
2021-06-21	Mass	C	Release	0	2021
2021-06-21	Mass	C	Release	5	2021
2021-06-21	Mass	C	Release	0	2021
2021-06-21	Mass	D	Control	9	2021
2021-06-21	Mass	D	Control	0	2021
2021-06-21	Mass	D	Control	0	2021
2021-06-21	Mass	D	Control	3	2021
2021-06-21	Mass	D	Control	0	2021
2021-06-21	Mass	D	Control	0	2021
2021-06-21	Mass	D	Control	2	2021
2021-06-21	Mass	D	Control	5	2021
2021-06-21	Mass	D	Control	3	2021
2021-06-21	Mass	D	Release	1	2021
2021-06-21	Mass	D	Release	1	2021
2021-06-21	Mass	D	Release	2	2021
2021-06-21	Mass	D	Release	1	2021
2021-06-21	Mass	D	Release	1	2021
2021-06-21	Mass	D	Release	1	2021
2021-06-21	Mass	D	Release	2	2021
2021-06-21	Mass	D	Release	8	2021
2021-06-21	Mass	D	Release	5	2021
2021-06-21	Mass	E	Control	15	2021
2021-06-21	Mass	E	Control	18	2021
2021-06-21	Mass	E	Control	1	2021
2021-06-21	Mass	E	Control	6	2021
2021-06-21	Mass	E	Control	12	2021
2021-06-21	Mass	E	Control	20	2021
2021-06-21	Mass	E	Control	16	2021
2021-06-21	Mass	E	Control	28	2021
2021-06-21	Mass	E	Control	0	2021
2021-06-21	Mass	E	Release	7	2021
2021-06-21	Mass	E	Release	9	2021
2021-06-21	Mass	E	Release	17	2021
2021-06-21	Mass	E	Release	1	2021
2021-06-21	Mass	E	Release	12	2021
2021-06-21	Mass	E	Release	1	2021
2021-06-21	Mass	E	Release	14	2021
2021-06-21	Mass	E	Release	11	2021
2021-06-21	Mass	E	Release	6	2021
2021-07-21	Mass	D	Control	0	2021
2021-07-21	Mass	D	Control	7	2021
2021-07-21	Mass	D	Control	1	2021
2021-07-21	Mass	D	Control	0	2021
2021-07-21	Mass	D	Control	1	2021
2021-07-21	Mass	D	Control	7	2021
2021-07-21	Mass	D	Control	1	2021
2021-07-21	Mass	D	Control	1	2021
2021-07-21	Mass	D	Control	3	2021
2021-07-21	Mass	D	Release	0	2021
2021-07-21	Mass	D	Release	1	2021
2021-07-21	Mass	D	Release	4	2021
2021-07-21	Mass	D	Release	0	2021
2021-07-21	Mass	D	Release	0	2021
2021-07-21	Mass	D	Release	3	2021
2021-07-21	Mass	D	Release	1	2021
2021-07-21	Mass	D	Release	13	2021
2021-07-21	Mass	D	Release	1	2021
2021-07-21	Continuous	D	Release	0	2021
2021-07-21	Continuous	D	Release	1	2021
2021-07-21	Continuous	D	Release	1	2021
2021-07-21	Continuous	D	Release	23	2021
2021-07-21	Continuous	D	Release	15	2021
2021-07-21	Continuous	D	Release	0	2021
2021-07-21	Continuous	D	Release	2	2021
2021-07-21	Continuous	D	Release	3	2021
2021-07-21	Continuous	D	Release	6	2021
2021-07-21	Continuous	D	Control	1	2021
2021-07-21	Continuous	D	Control	32	2021
2021-07-21	Continuous	D	Control	0	2021
2021-07-21	Continuous	D	Control	0	2021
2021-07-21	Continuous	D	Control	4	2021
2021-07-21	Continuous	D	Control	3	2021
2021-07-21	Continuous	D	Control	10	2021
2021-07-21	Continuous	D	Control	2	2021
2021-07-21	Continuous	D	Control	3	2021
2021-07-21	Continuous	B	Release	10	2021
2021-07-21	Continuous	B	Release	38	2021
2021-07-21	Continuous	B	Release	32	2021
2021-07-21	Continuous	B	Release	20	2021
2021-07-21	Continuous	B	Release	30	2021
2021-07-21	Continuous	B	Release	22	2021
2021-07-21	Continuous	B	Release	0	2021
2021-07-21	Continuous	B	Release	5	2021
2021-07-21	Continuous	B	Release	28	2021
2021-07-21	Continuous	B	Control	18	2021
2021-07-21	Continuous	B	Control	21	2021
2021-07-21	Continuous	B	Control	25	2021
2021-07-21	Continuous	B	Control	27	2021
2021-07-21	Continuous	B	Control	20	2021
2021-07-21	Continuous	B	Control	58	2021
2021-07-21	Continuous	B	Control	26	2021
2021-07-21	Continuous	B	Control	19	2021
2021-07-21	Continuous	B	Control	32	2021
2021-07-21	Mass	E	Release	12	2021
2021-07-21	Mass	E	Release	45	2021
2021-07-21	Mass	E	Release	1	2021
2021-07-21	Mass	E	Release	0	2021
2021-07-21	Mass	E	Release	4	2021
2021-07-21	Mass	E	Release	3	2021
2021-07-21	Mass	E	Release	0	2021
2021-07-21	Mass	E	Release	17	2021
2021-07-21	Mass	E	Release	8	2021
2021-07-21	Mass	E	Control	0	2021
2021-07-21	Mass	E	Control	1	2021
2021-07-21	Mass	E	Control	0	2021
2021-07-21	Mass	E	Control	0	2021
2021-07-21	Mass	E	Control	0	2021
2021-07-21	Mass	E	Control	0	2021
2021-07-21	Mass	E	Control	0	2021
2021-07-21	Mass	E	Control	13	2021
2021-07-21	Mass	E	Control	3	2021
2021-07-21	Continuous	A	Control	0	2021
2021-07-21	Continuous	A	Control	0	2021
2021-07-21	Continuous	A	Control	16	2021
2021-07-21	Continuous	A	Control	1	2021
2021-07-21	Continuous	A	Control	1	2021
2021-07-21	Continuous	A	Control	1	2021
2021-07-21	Continuous	A	Control	0	2021
2021-07-21	Continuous	A	Control	0	2021
2021-07-21	Continuous	A	Control	7	2021
2021-07-21	Continuous	A	Release	3	2021
2021-07-21	Continuous	A	Release	13	2021
2021-07-21	Continuous	A	Release	2	2021
2021-07-21	Continuous	A	Release	1	2021
2021-07-21	Continuous	A	Release	15	2021
2021-07-21	Continuous	A	Release	10	2021
2021-07-21	Continuous	A	Release	6	2021
2021-07-21	Continuous	A	Release	5	2021
2021-07-21	Continuous	A	Release	6	2021
2021-07-21	Mass	B	Release	1	2021
2021-07-21	Mass	B	Release	58	2021
2021-07-21	Mass	B	Release	22	2021
2021-07-21	Mass	B	Release	17	2021
2021-07-21	Mass	B	Release	31	2021
2021-07-21	Mass	B	Release	45	2021
2021-07-21	Mass	B	Release	31	2021
2021-07-21	Mass	B	Release	26	2021
2021-07-21	Mass	B	Release	30	2021
2021-07-21	Mass	B	Control	0	2021
2021-07-21	Mass	B	Control	8	2021
2021-07-21	Mass	B	Control	23	2021
2021-07-21	Mass	B	Control	0	2021
2021-07-21	Mass	B	Control	4	2021
2021-07-21	Mass	B	Control	52	2021
2021-07-21	Mass	B	Control	5	2021
2021-07-21	Mass	B	Control	11	2021
2021-07-21	Mass	B	Control	23	2021
2021-07-21	Continuous	C	Control	38	2021
2021-07-21	Continuous	C	Control	5	2021
2021-07-21	Continuous	C	Control	0	2021
2021-07-21	Continuous	C	Control	18	2021
2021-07-21	Continuous	C	Control	0	2021
2021-07-21	Continuous	C	Control	31	2021
2021-07-21	Continuous	C	Control	4	2021
2021-07-21	Continuous	C	Control	13	2021
2021-07-21	Continuous	C	Control	5	2021
2021-07-21	Continuous	C	Release	1	2021
2021-07-21	Continuous	C	Release	3	2021
2021-07-21	Continuous	C	Release	21	2021
2021-07-21	Continuous	C	Release	1	2021
2021-07-21	Continuous	C	Release	3	2021
2021-07-21	Continuous	C	Release	42	2021
2021-07-21	Continuous	C	Release	7	2021
2021-07-21	Continuous	C	Release	12	2021
2021-07-21	Continuous	C	Release	47	2021
2021-07-21	Mass	C	Control	15	2021
2021-07-21	Mass	C	Control	19	2021
2021-07-21	Mass	C	Control	23	2021
2021-07-21	Mass	C	Control	32	2021
2021-07-21	Mass	C	Control	4	2021
2021-07-21	Mass	C	Control	8	2021
2021-07-21	Mass	C	Control	9	2021
2021-07-21	Mass	C	Control	0	2021
2021-07-21	Mass	C	Control	4	2021
2021-07-21	Mass	C	Release	3	2021
2021-07-21	Mass	C	Release	3	2021
2021-07-21	Mass	C	Release	8	2021
2021-07-21	Mass	C	Release	0	2021
2021-07-21	Mass	C	Release	13	2021
2021-07-21	Mass	C	Release	15	2021
2021-07-21	Mass	C	Release	3	2021
2021-07-21	Mass	C	Release	23	2021
2021-07-21	Mass	C	Release	5	2021
2021-07-21	Mass	A	Control	22	2021
2021-07-21	Mass	A	Control	3	2021
2021-07-21	Mass	A	Control	0	2021
2021-07-21	Mass	A	Control	3	2021
2021-07-21	Mass	A	Control	6	2021
2021-07-21	Mass	A	Control	8	2021
2021-07-21	Mass	A	Control	11	2021
2021-07-21	Mass	A	Control	17	2021
2021-07-21	Mass	A	Control	0	2021
2021-07-21	Mass	A	Release	1	2021
2021-07-21	Mass	A	Release	5	2021
2021-07-21	Mass	A	Release	7	2021
2021-07-21	Mass	A	Release	34	2021
2021-07-21	Mass	A	Release	1	2021
2021-07-21	Mass	A	Release	1	2021
2021-07-21	Mass	A	Release	6	2021
2021-07-21	Mass	A	Release	6	2021
2021-07-21	Mass	A	Release	2	2021
2021-07-21	Continuous	E	Control	0	2021
2021-07-21	Continuous	E	Control	15	2021
2021-07-21	Continuous	E	Control	22	2021
2021-07-21	Continuous	E	Control	25	2021
2021-07-21	Continuous	E	Control	44	2021
2021-07-21	Continuous	E	Control	0	2021
2021-07-21	Continuous	E	Control	9	2021
2021-07-21	Continuous	E	Control	33	2021
2021-07-21	Continuous	E	Control	14	2021
2021-07-21	Continuous	E	Release	0	2021
2021-07-21	Continuous	E	Release	29	2021
2021-07-21	Continuous	E	Release	0	2021
2021-07-21	Continuous	E	Release	15	2021
2021-07-21	Continuous	E	Release	16	2021
2021-07-21	Continuous	E	Release	0	2021
2021-07-21	Continuous	E	Release	5	2021
2021-07-21	Continuous	E	Release	11	2021
2021-07-21	Continuous	E	Release	18	2021
2021-08-16	Continuous	A	Control	2	2021
2021-08-16	Continuous	A	Control	12	2021
2021-08-16	Continuous	A	Control	7	2021
2021-08-16	Continuous	A	Control	6	2021
2021-08-16	Continuous	A	Control	4	2021
2021-08-16	Continuous	A	Control	6	2021
2021-08-16	Continuous	A	Control	0	2021
2021-08-16	Continuous	A	Control	8	2021
2021-08-16	Continuous	A	Control	7	2021
2021-08-16	Continuous	A	Release	1	2021
2021-08-16	Continuous	A	Release	0	2021
2021-08-16	Continuous	A	Release	2	2021
2021-08-16	Continuous	A	Release	2	2021
2021-08-16	Continuous	A	Release	0	2021
2021-08-16	Continuous	A	Release	0	2021
2021-08-16	Continuous	A	Release	0	2021
2021-08-16	Continuous	A	Release	0	2021
2021-08-16	Continuous	A	Release	1	2021
2021-08-16	Mass	B	Control	1	2021
2021-08-16	Mass	B	Control	9	2021
2021-08-16	Mass	B	Control	28	2021
2021-08-16	Mass	B	Control	2	2021
2021-08-16	Mass	B	Control	0	2021
2021-08-16	Mass	B	Control	18	2021
2021-08-16	Mass	B	Control	0	2021
2021-08-16	Mass	B	Control	2	2021
2021-08-16	Mass	B	Control	26	2021
2021-08-16	Mass	B	Release	30	2021
2021-08-16	Mass	B	Release	45	2021
2021-08-16	Mass	B	Release	4	2021
2021-08-16	Mass	B	Release	20	2021
2021-08-16	Mass	B	Release	5	2021
2021-08-16	Mass	B	Release	22	2021
2021-08-16	Mass	B	Release	4	2021
2021-08-16	Mass	B	Release	87	2021
2021-08-16	Mass	B	Release	16	2021
2021-08-16	Continuous	C	Control	10	2021
2021-08-16	Continuous	C	Control	17	2021
2021-08-16	Continuous	C	Control	4	2021
2021-08-16	Continuous	C	Control	17	2021
2021-08-16	Continuous	C	Control	1	2021
2021-08-16	Continuous	C	Control	2	2021
2021-08-16	Continuous	C	Control	28	2021
2021-08-16	Continuous	C	Control	0	2021
2021-08-16	Continuous	C	Control	4	2021
2021-08-16	Continuous	C	Release	7	2021
2021-08-16	Continuous	C	Release	22	2021
2021-08-16	Continuous	C	Release	63	2021
2021-08-16	Continuous	C	Release	2	2021
2021-08-16	Continuous	C	Release	15	2021
2021-08-16	Continuous	C	Release	50	2021
2021-08-16	Continuous	C	Release	27	2021
2021-08-16	Continuous	C	Release	10	2021
2021-08-16	Continuous	C	Release	23	2021
2021-08-16	Mass	A	Control	9	2021
2021-08-16	Mass	A	Control	2	2021
2021-08-16	Mass	A	Control	15	2021
2021-08-16	Mass	A	Control	19	2021
2021-08-16	Mass	A	Control	1	2021
2021-08-16	Mass	A	Control	27	2021
2021-08-16	Mass	A	Control	11	2021
2021-08-16	Mass	A	Control	27	2021
2021-08-16	Mass	A	Control	32	2021
2021-08-16	Mass	A	Release	14	2021
2021-08-16	Mass	A	Release	2	2021
2021-08-16	Mass	A	Release	10	2021
2021-08-16	Mass	A	Release	0	2021
2021-08-16	Mass	A	Release	5	2021
2021-08-16	Mass	A	Release	33	2021
2021-08-16	Mass	A	Release	0	2021
2021-08-16	Mass	A	Release	1	2021
2021-08-16	Mass	A	Release	15	2021
2021-08-16	Continuous	B	Control	22	2021
2021-08-16	Continuous	B	Control	35	2021
2021-08-16	Continuous	B	Control	20	2021
2021-08-16	Continuous	B	Control	11	2021
2021-08-16	Continuous	B	Control	35	2021
2021-08-16	Continuous	B	Control	44	2021
2021-08-16	Continuous	B	Control	15	2021
2021-08-16	Continuous	B	Control	0	2021
2021-08-16	Continuous	B	Control	32	2021
2021-08-16	Continuous	B	Release	7	2021
2021-08-16	Continuous	B	Release	14	2021
2021-08-16	Continuous	B	Release	27	2021
2021-08-16	Continuous	B	Release	2	2021
2021-08-16	Continuous	B	Release	37	2021
2021-08-16	Continuous	B	Release	13	2021
2021-08-16	Continuous	B	Release	0	2021
2021-08-16	Continuous	B	Release	29	2021
2021-08-16	Continuous	B	Release	23	2021
2021-08-16	Mass	C	Control	3	2021
2021-08-16	Mass	C	Control	0	2021
2021-08-16	Mass	C	Control	9	2021
2021-08-16	Mass	C	Control	32	2021
2021-08-16	Mass	C	Control	22	2021
2021-08-16	Mass	C	Control	28	2021
2021-08-16	Mass	C	Control	12	2021
2021-08-16	Mass	C	Control	17	2021
2021-08-16	Mass	C	Control	17	2021
2021-08-16	Mass	C	Release	19	2021
2021-08-16	Mass	C	Release	38	2021
2021-08-16	Mass	C	Release	6	2021
2021-08-16	Mass	C	Release	5	2021
2021-08-16	Mass	C	Release	7	2021
2021-08-16	Mass	C	Release	10	2021
2021-08-16	Mass	C	Release	12	2021
2021-08-16	Mass	C	Release	12	2021
2021-08-16	Mass	C	Release	11	2021
2021-08-16	Mass	D	Control	0	2021
2021-08-16	Mass	D	Control	1	2021
2021-08-16	Mass	D	Control	0	2021
2021-08-16	Mass	D	Control	0	2021
2021-08-16	Mass	D	Control	0	2021
2021-08-16	Mass	D	Control	2	2021
2021-08-16	Mass	D	Control	0	2021
2021-08-16	Mass	D	Control	1	2021
2021-08-16	Mass	D	Control	7	2021
2021-08-16	Mass	D	Release	0	2021
2021-08-16	Mass	D	Release	18	2021
2021-08-16	Mass	D	Release	0	2021
2021-08-16	Mass	D	Release	0	2021
2021-08-16	Mass	D	Release	0	2021
2021-08-16	Mass	D	Release	2	2021
2021-08-16	Mass	D	Release	0	2021
2021-08-16	Mass	D	Release	0	2021
2021-08-16	Mass	D	Release	1	2021
2021-08-16	Continuous	D	Control	0	2021
2021-08-16	Continuous	D	Control	36	2021
2021-08-16	Continuous	D	Control	25	2021
2021-08-16	Continuous	D	Control	9	2021
2021-08-16	Continuous	D	Control	13	2021
2021-08-16	Continuous	D	Control	0	2021
2021-08-16	Continuous	D	Control	0	2021
2021-08-16	Continuous	D	Control	6	2021
2021-08-16	Continuous	D	Control	0	2021
2021-08-16	Continuous	D	Release	0	2021
2021-08-16	Continuous	D	Release	2	2021
2021-08-16	Continuous	D	Release	27	2021
2021-08-16	Continuous	D	Release	0	2021
2021-08-16	Continuous	D	Release	34	2021
2021-08-16	Continuous	D	Release	17	2021
2021-08-16	Continuous	D	Release	0	2021
2021-08-16	Continuous	D	Release	3	2021
2021-08-16	Continuous	D	Release	0	2021
2021-08-16	Mass	E	Control	0	2021
2021-08-16	Mass	E	Control	27	2021
2021-08-16	Mass	E	Control	2	2021
2021-08-16	Mass	E	Control	26	2021
2021-08-16	Mass	E	Control	13	2021
2021-08-16	Mass	E	Control	37	2021
2021-08-16	Mass	E	Control	4	2021
2021-08-16	Mass	E	Control	0	2021
2021-08-16	Mass	E	Control	20	2021
2021-08-16	Mass	E	Release	12	2021
2021-08-16	Mass	E	Release	10	2021
2021-08-16	Mass	E	Release	2	2021
2021-08-16	Mass	E	Release	17	2021
2021-08-16	Mass	E	Release	16	2021
2021-08-16	Mass	E	Release	2	2021
2021-08-16	Mass	E	Release	33	2021
2021-08-16	Mass	E	Release	35	2021
2021-08-16	Mass	E	Release	2	2021
2021-08-16	Continuous	E	Control	17	2021
2021-08-16	Continuous	E	Control	47	2021
2021-08-16	Continuous	E	Control	35	2021
2021-08-16	Continuous	E	Control	26	2021
2021-08-16	Continuous	E	Control	32	2021
2021-08-16	Continuous	E	Control	33	2021
2021-08-16	Continuous	E	Control	0	2021
2021-08-16	Continuous	E	Control	28	2021
2021-08-16	Continuous	E	Control	5	2021
2021-08-16	Continuous	E	Release	1	2021
2021-08-16	Continuous	E	Release	18	2021
2021-08-16	Continuous	E	Release	17	2021
2021-08-16	Continuous	E	Release	32	2021
2021-08-16	Continuous	E	Release	0	2021
2021-08-16	Continuous	E	Release	0	2021
2021-08-16	Continuous	E	Release	40	2021
2021-08-16	Continuous	E	Release	46	2021
2021-08-16	Continuous	E	Release	3	2021
2022-06-28	Continuous	A	Control	6	2022
2022-06-28	Continuous	A	Control	15	2022
2022-06-28	Continuous	A	Control	24	2022
2022-06-28	Continuous	A	Control	16	2022
2022-06-28	Continuous	A	Control	14	2022
2022-06-28	Continuous	A	Control	12	2022
2022-06-28	Continuous	A	Control	14	2022
2022-06-28	Continuous	A	Control	3	2022
2022-06-28	Continuous	A	Control	20	2022
2022-06-28	Continuous	A	Release	18	2022
2022-06-28	Continuous	A	Release	6	2022
2022-06-28	Continuous	A	Release	18	2022
2022-06-28	Continuous	A	Release	30	2022
2022-06-28	Continuous	A	Release	7	2022
2022-06-28	Continuous	A	Release	27	2022
2022-06-28	Continuous	A	Release	25	2022
2022-06-28	Continuous	A	Release	12	2022
2022-06-28	Continuous	A	Release	60	2022
2022-06-28	Mass	B	Control	1	2022
2022-06-28	Mass	B	Control	5	2022
2022-06-28	Mass	B	Control	41	2022
2022-06-28	Mass	B	Control	9	2022
2022-06-28	Mass	B	Control	3	2022
2022-06-28	Mass	B	Control	13	2022
2022-06-28	Mass	B	Control	4	2022
2022-06-28	Mass	B	Control	0	2022
2022-06-28	Mass	B	Control	9	2022
2022-06-28	Mass	B	Release	4	2022
2022-06-28	Mass	B	Release	24	2022
2022-06-28	Mass	B	Release	11	2022
2022-06-28	Mass	B	Release	19	2022
2022-06-28	Mass	B	Release	1	2022
2022-06-28	Mass	B	Release	24	2022
2022-06-28	Mass	B	Release	4	2022
2022-06-28	Mass	B	Release	42	2022
2022-06-28	Mass	B	Release	24	2022
2022-06-28	Continuous	C	Control	24	2022
2022-06-28	Continuous	C	Control	8	2022
2022-06-28	Continuous	C	Control	5	2022
2022-06-28	Continuous	C	Control	27	2022
2022-06-28	Continuous	C	Control	13	2022
2022-06-28	Continuous	C	Control	0	2022
2022-06-28	Continuous	C	Control	9	2022
2022-06-28	Continuous	C	Control	0	2022
2022-06-28	Continuous	C	Control	5	2022
2022-06-28	Continuous	C	Release	9	2022
2022-06-28	Continuous	C	Release	2	2022
2022-06-28	Continuous	C	Release	21	2022
2022-06-28	Continuous	C	Release	7	2022
2022-06-28	Continuous	C	Release	1	2022
2022-06-28	Continuous	C	Release	18	2022
2022-06-28	Continuous	C	Release	10	2022
2022-06-28	Continuous	C	Release	1	2022
2022-06-28	Continuous	C	Release	7	2022
2022-06-28	Mass	A	Control	9	2022
2022-06-28	Mass	A	Control	28	2022
2022-06-28	Mass	A	Control	2	2022
2022-06-28	Mass	A	Control	1	2022
2022-06-28	Mass	A	Control	27	2022
2022-06-28	Mass	A	Control	13	2022
2022-06-28	Mass	A	Control	2	2022
2022-06-28	Mass	A	Control	22	2022
2022-06-28	Mass	A	Control	21	2022
2022-06-28	Mass	A	Release	16	2022
2022-06-28	Mass	A	Release	31	2022
2022-06-28	Mass	A	Release	29	2022
2022-06-28	Mass	A	Release	3	2022
2022-06-28	Mass	A	Release	11	2022
2022-06-28	Mass	A	Release	12	2022
2022-06-28	Mass	A	Release	5	2022
2022-06-28	Mass	A	Release	18	2022
2022-06-28	Mass	A	Release	18	2022
2022-06-28	Continuous	B	Control	9	2022
2022-06-28	Continuous	B	Control	12	2022
2022-06-28	Continuous	B	Control	27	2022
2022-06-28	Continuous	B	Control	26	2022
2022-06-28	Continuous	B	Control	47	2022
2022-06-28	Continuous	B	Control	49	2022
2022-06-28	Continuous	B	Control	22	2022
2022-06-28	Continuous	B	Control	20	2022
2022-06-28	Continuous	B	Control	47	2022
2022-06-28	Continuous	B	Release	16	2022
2022-06-28	Continuous	B	Release	7	2022
2022-06-28	Continuous	B	Release	0	2022
2022-06-28	Continuous	B	Release	34	2022
2022-06-28	Continuous	B	Release	38	2022
2022-06-28	Continuous	B	Release	26	2022
2022-06-28	Continuous	B	Release	0	2022
2022-06-28	Continuous	B	Release	36	2022
2022-06-28	Continuous	B	Release	14	2022
2022-06-28	Mass	C	Control	1	2022
2022-06-28	Mass	C	Control	0	2022
2022-06-28	Mass	C	Control	30	2022
2022-06-28	Mass	C	Control	3	2022
2022-06-28	Mass	C	Control	13	2022
2022-06-28	Mass	C	Control	8	2022
2022-06-28	Mass	C	Control	6	2022
2022-06-28	Mass	C	Control	17	2022
2022-06-28	Mass	C	Control	31	2022
2022-06-28	Mass	C	Release	0	2022
2022-06-28	Mass	C	Release	1	2022
2022-06-28	Mass	C	Release	3	2022
2022-06-28	Mass	C	Release	2	2022
2022-06-28	Mass	C	Release	1	2022
2022-06-28	Mass	C	Release	0	2022
2022-06-28	Mass	C	Release	0	2022
2022-06-28	Mass	C	Release	1	2022
2022-06-28	Mass	C	Release	2	2022
2022-06-28	Mass	D	Control	13	2022
2022-06-28	Mass	D	Control	0	2022
2022-06-28	Mass	D	Control	7	2022
2022-06-28	Mass	D	Control	5	2022
2022-06-28	Mass	D	Control	5	2022
2022-06-28	Mass	D	Control	21	2022
2022-06-28	Mass	D	Control	6	2022
2022-06-28	Mass	D	Control	3	2022
2022-06-28	Mass	D	Control	0	2022
2022-06-28	Mass	D	Release	4	2022
2022-06-28	Mass	D	Release	9	2022
2022-06-28	Mass	D	Release	17	2022
2022-06-28	Mass	D	Release	0	2022
2022-06-28	Mass	D	Release	15	2022
2022-06-28	Mass	D	Release	23	2022
2022-06-28	Mass	D	Release	3	2022
2022-06-28	Mass	D	Release	6	2022
2022-06-28	Mass	D	Release	0	2022
2022-06-28	Continuous	D	Control	4	2022
2022-06-28	Continuous	D	Control	41	2022
2022-06-28	Continuous	D	Control	24	2022
2022-06-28	Continuous	D	Control	19	2022
2022-06-28	Continuous	D	Control	18	2022
2022-06-28	Continuous	D	Control	13	2022
2022-06-28	Continuous	D	Control	9	2022
2022-06-28	Continuous	D	Control	14	2022
2022-06-28	Continuous	D	Control	0	2022
2022-06-28	Continuous	D	Release	14	2022
2022-06-28	Continuous	D	Release	6	2022
2022-06-28	Continuous	D	Release	0	2022
2022-06-28	Continuous	D	Release	3	2022
2022-06-28	Continuous	D	Release	39	2022
2022-06-28	Continuous	D	Release	15	2022
2022-06-28	Continuous	D	Release	27	2022
2022-06-28	Continuous	D	Release	25	2022
2022-06-28	Continuous	D	Release	11	2022
2022-06-28	Mass	E	Control	20	2022
2022-06-28	Mass	E	Control	12	2022
2022-06-28	Mass	E	Control	7	2022
2022-06-28	Mass	E	Control	5	2022
2022-06-28	Mass	E	Control	18	2022
2022-06-28	Mass	E	Control	3	2022
2022-06-28	Mass	E	Control	12	2022
2022-06-28	Mass	E	Control	25	2022
2022-06-28	Mass	E	Control	18	2022
2022-06-28	Mass	E	Release	10	2022
2022-06-28	Mass	E	Release	0	2022
2022-06-28	Mass	E	Release	19	2022
2022-06-28	Mass	E	Release	0	2022
2022-06-28	Mass	E	Release	14	2022
2022-06-28	Mass	E	Release	8	2022
2022-06-28	Mass	E	Release	7	2022
2022-06-28	Mass	E	Release	0	2022
2022-06-28	Mass	E	Release	4	2022
2022-06-28	Continuous	E	Control	10	2022
2022-06-28	Continuous	E	Control	7	2022
2022-06-28	Continuous	E	Control	0	2022
2022-06-28	Continuous	E	Control	25	2022
2022-06-28	Continuous	E	Control	23	2022
2022-06-28	Continuous	E	Control	12	2022
2022-06-28	Continuous	E	Control	0	2022
2022-06-28	Continuous	E	Control	12	2022
2022-06-28	Continuous	E	Control	49	2022
2022-06-28	Continuous	E	Release	20	2022
2022-06-28	Continuous	E	Release	5	2022
2022-06-28	Continuous	E	Release	28	2022
2022-06-28	Continuous	E	Release	8	2022
2022-06-28	Continuous	E	Release	26	2022
2022-06-28	Continuous	E	Release	8	2022
2022-06-28	Continuous	E	Release	16	2022
2022-06-28	Continuous	E	Release	18	2022
2022-06-28	Continuous	E	Release	15	2022
2022-07-26	Continuous	A	Control	1	2022
2022-07-26	Continuous	A	Control	15	2022
2022-07-26	Continuous	A	Control	54	2022
2022-07-26	Continuous	A	Control	5	2022
2022-07-26	Continuous	A	Control	10	2022
2022-07-26	Continuous	A	Control	5	2022
2022-07-26	Continuous	A	Control	6	2022
2022-07-26	Continuous	A	Control	18	2022
2022-07-26	Continuous	A	Control	18	2022
2022-07-26	Continuous	A	Release	9	2022
2022-07-26	Continuous	A	Release	8	2022
2022-07-26	Continuous	A	Release	3	2022
2022-07-26	Continuous	A	Release	8	2022
2022-07-26	Continuous	A	Release	13	2022
2022-07-26	Continuous	A	Release	20	2022
2022-07-26	Continuous	A	Release	0	2022
2022-07-26	Continuous	A	Release	6	2022
2022-07-26	Continuous	A	Release	17	2022
2022-07-26	Mass	B	Control	0	2022
2022-07-26	Mass	B	Control	17	2022
2022-07-26	Mass	B	Control	75	2022
2022-07-26	Mass	B	Control	0	2022
2022-07-26	Mass	B	Control	17	2022
2022-07-26	Mass	B	Control	46	2022
2022-07-26	Mass	B	Control	3	2022
2022-07-26	Mass	B	Control	26	2022
2022-07-26	Mass	B	Control	30	2022
2022-07-26	Mass	B	Release	26	2022
2022-07-26	Mass	B	Release	64	2022
2022-07-26	Mass	B	Release	24	2022
2022-07-26	Mass	B	Release	32	2022
2022-07-26	Mass	B	Release	34	2022
2022-07-26	Mass	B	Release	35	2022
2022-07-26	Mass	B	Release	2	2022
2022-07-26	Mass	B	Release	75	2022
2022-07-26	Mass	B	Release	65	2022
2022-07-26	Continuous	C	Control	26	2022
2022-07-26	Continuous	C	Control	26	2022
2022-07-26	Continuous	C	Control	10	2022
2022-07-26	Continuous	C	Control	27	2022
2022-07-26	Continuous	C	Control	9	2022
2022-07-26	Continuous	C	Control	26	2022
2022-07-26	Continuous	C	Control	37	2022
2022-07-26	Continuous	C	Control	22	2022
2022-07-26	Continuous	C	Control	10	2022
2022-07-26	Continuous	C	Release	0	2022
2022-07-26	Continuous	C	Release	8	2022
2022-07-26	Continuous	C	Release	48	2022
2022-07-26	Continuous	C	Release	0	2022
2022-07-26	Continuous	C	Release	11	2022
2022-07-26	Continuous	C	Release	69	2022
2022-07-26	Continuous	C	Release	17	2022
2022-07-26	Continuous	C	Release	11	2022
2022-07-26	Continuous	C	Release	27	2022
2022-07-26	Mass	A	Control	6	2022
2022-07-26	Mass	A	Control	26	2022
2022-07-26	Mass	A	Control	26	2022
2022-07-26	Mass	A	Control	0	2022
2022-07-26	Mass	A	Control	29	2022
2022-07-26	Mass	A	Control	24	2022
2022-07-26	Mass	A	Control	7	2022
2022-07-26	Mass	A	Control	29	2022
2022-07-26	Mass	A	Control	23	2022
2022-07-26	Mass	A	Release	43	2022
2022-07-26	Mass	A	Release	55	2022
2022-07-26	Mass	A	Release	0	2022
2022-07-26	Mass	A	Release	6	2022
2022-07-26	Mass	A	Release	47	2022
2022-07-26	Mass	A	Release	36	2022
2022-07-26	Mass	A	Release	0	2022
2022-07-26	Mass	A	Release	45	2022
2022-07-26	Mass	A	Release	0	2022
2022-07-26	Continuous	B	Control	31	2022
2022-07-26	Continuous	B	Control	25	2022
2022-07-26	Continuous	B	Control	47	2022
2022-07-26	Continuous	B	Control	20	2022
2022-07-26	Continuous	B	Control	14	2022
2022-07-26	Continuous	B	Control	13	2022
2022-07-26	Continuous	B	Control	32	2022
2022-07-26	Continuous	B	Control	27	2022
2022-07-26	Continuous	B	Control	42	2022
2022-07-26	Continuous	B	Release	32	2022
2022-07-26	Continuous	B	Release	32	2022
2022-07-26	Continuous	B	Release	56	2022
2022-07-26	Continuous	B	Release	31	2022
2022-07-26	Continuous	B	Release	68	2022
2022-07-26	Continuous	B	Release	35	2022
2022-07-26	Continuous	B	Release	28	2022
2022-07-26	Continuous	B	Release	50	2022
2022-07-26	Continuous	B	Release	22	2022
2022-07-26	Mass	C	Control	6	2022
2022-07-26	Mass	C	Control	9	2022
2022-07-26	Mass	C	Control	7	2022
2022-07-26	Mass	C	Control	25	2022
2022-07-26	Mass	C	Control	19	2022
2022-07-26	Mass	C	Control	34	2022
2022-07-26	Mass	C	Control	20	2022
2022-07-26	Mass	C	Control	29	2022
2022-07-26	Mass	C	Control	44	2022
2022-07-26	Mass	C	Release	30	2022
2022-07-26	Mass	C	Release	31	2022
2022-07-26	Mass	C	Release	11	2022
2022-07-26	Mass	C	Release	5	2022
2022-07-26	Mass	C	Release	15	2022
2022-07-26	Mass	C	Release	6	2022
2022-07-26	Mass	C	Release	17	2022
2022-07-26	Mass	C	Release	4	2022
2022-07-26	Mass	C	Release	4	2022
2022-07-26	Mass	D	Control	6	2022
2022-07-26	Mass	D	Control	4	2022
2022-07-26	Mass	D	Control	23	2022
2022-07-26	Mass	D	Control	7	2022
2022-07-26	Mass	D	Control	11	2022
2022-07-26	Mass	D	Control	12	2022
2022-07-26	Mass	D	Control	0	2022
2022-07-26	Mass	D	Control	42	2022
2022-07-26	Mass	D	Control	0	2022
2022-07-26	Mass	D	Release	21	2022
2022-07-26	Mass	D	Release	7	2022
2022-07-26	Mass	D	Release	3	2022
2022-07-26	Mass	D	Release	0	2022
2022-07-26	Mass	D	Release	23	2022
2022-07-26	Mass	D	Release	17	2022
2022-07-26	Mass	D	Release	4	2022
2022-07-26	Mass	D	Release	13	2022
2022-07-26	Mass	D	Release	0	2022
2022-07-26	Continuous	D	Control	0	2022
2022-07-26	Continuous	D	Control	58	2022
2022-07-26	Continuous	D	Control	0	2022
2022-07-26	Continuous	D	Control	19	2022
2022-07-26	Continuous	D	Control	52	2022
2022-07-26	Continuous	D	Control	40	2022
2022-07-26	Continuous	D	Control	18	2022
2022-07-26	Continuous	D	Control	47	2022
2022-07-26	Continuous	D	Control	23	2022
2022-07-26	Continuous	D	Release	0	2022
2022-07-26	Continuous	D	Release	20	2022
2022-07-26	Continuous	D	Release	78	2022
2022-07-26	Continuous	D	Release	4	2022
2022-07-26	Continuous	D	Release	26	2022
2022-07-26	Continuous	D	Release	29	2022
2022-07-26	Continuous	D	Release	20	2022
2022-07-26	Continuous	D	Release	23	2022
2022-07-26	Continuous	D	Release	34	2022
2022-07-26	Mass	E	Control	0	2022
2022-07-26	Mass	E	Control	32	2022
2022-07-26	Mass	E	Control	1	2022
2022-07-26	Mass	E	Control	13	2022
2022-07-26	Mass	E	Control	8	2022
2022-07-26	Mass	E	Control	3	2022
2022-07-26	Mass	E	Control	13	2022
2022-07-26	Mass	E	Control	32	2022
2022-07-26	Mass	E	Control	14	2022
2022-07-26	Mass	E	Release	1	2022
2022-07-26	Mass	E	Release	17	2022
2022-07-26	Mass	E	Release	0	2022
2022-07-26	Mass	E	Release	3	2022
2022-07-26	Mass	E	Release	57	2022
2022-07-26	Mass	E	Release	1	2022
2022-07-26	Mass	E	Release	4	2022
2022-07-26	Mass	E	Release	43	2022
2022-07-26	Mass	E	Release	7	2022
2022-07-26	Continuous	E	Control	0	2022
2022-07-26	Continuous	E	Control	14	2022
2022-07-26	Continuous	E	Control	11	2022
2022-07-26	Continuous	E	Control	0	2022
2022-07-26	Continuous	E	Control	23	2022
2022-07-26	Continuous	E	Control	19	2022
2022-07-26	Continuous	E	Control	0	2022
2022-07-26	Continuous	E	Control	6	2022
2022-07-26	Continuous	E	Control	51	2022
2022-07-26	Continuous	E	Release	22	2022
2022-07-26	Continuous	E	Release	16	2022
2022-07-26	Continuous	E	Release	23	2022
2022-07-26	Continuous	E	Release	13	2022
2022-07-26	Continuous	E	Release	18	2022
2022-07-26	Continuous	E	Release	9	2022
2022-07-26	Continuous	E	Release	8	2022
2022-07-26	Continuous	E	Release	22	2022
2022-07-26	Continuous	E	Release	8	2022
2022-08-25	Continuous	A	Control	0	2022
2022-08-25	Continuous	A	Control	5	2022
2022-08-25	Continuous	A	Control	39	2022
2022-08-25	Continuous	A	Control	2	2022
2022-08-25	Continuous	A	Control	0	2022
2022-08-25	Continuous	A	Control	1	2022
2022-08-25	Continuous	A	Control	1	2022
2022-08-25	Continuous	A	Control	1	2022
2022-08-25	Continuous	A	Control	0	2022
2022-08-25	Continuous	A	Release	15	2022
2022-08-25	Continuous	A	Release	22	2022
2022-08-25	Continuous	A	Release	6	2022
2022-08-25	Continuous	A	Release	8	2022
2022-08-25	Continuous	A	Release	13	2022
2022-08-25	Continuous	A	Release	20	2022
2022-08-25	Continuous	A	Release	0	2022
2022-08-25	Continuous	A	Release	11	2022
2022-08-25	Continuous	A	Release	17	2022
2022-08-25	Mass	B	Control	4	2022
2022-08-25	Mass	B	Control	3	2022
2022-08-25	Mass	B	Control	49	2022
2022-08-25	Mass	B	Control	0	2022
2022-08-25	Mass	B	Control	6	2022
2022-08-25	Mass	B	Control	38	2022
2022-08-25	Mass	B	Control	0	2022
2022-08-25	Mass	B	Control	23	2022
2022-08-25	Mass	B	Control	51	2022
2022-08-25	Mass	B	Release	0	2022
2022-08-25	Mass	B	Release	39	2022
2022-08-25	Mass	B	Release	15	2022
2022-08-25	Mass	B	Release	20	2022
2022-08-25	Mass	B	Release	0	2022
2022-08-25	Mass	B	Release	17	2022
2022-08-25	Mass	B	Release	6	2022
2022-08-25	Mass	B	Release	57	2022
2022-08-25	Mass	B	Release	51	2022
2022-08-25	Continuous	C	Control	6	2022
2022-08-25	Continuous	C	Control	25	2022
2022-08-25	Continuous	C	Control	18	2022
2022-08-25	Continuous	C	Control	20	2022
2022-08-25	Continuous	C	Control	20	2022
2022-08-25	Continuous	C	Control	12	2022
2022-08-25	Continuous	C	Control	31	2022
2022-08-25	Continuous	C	Control	29	2022
2022-08-25	Continuous	C	Control	6	2022
2022-08-25	Continuous	C	Release	6	2022
2022-08-25	Continuous	C	Release	8	2022
2022-08-25	Continuous	C	Release	20	2022
2022-08-25	Continuous	C	Release	0	2022
2022-08-25	Continuous	C	Release	20	2022
2022-08-25	Continuous	C	Release	39	2022
2022-08-25	Continuous	C	Release	10	2022
2022-08-25	Continuous	C	Release	4	2022
2022-08-25	Continuous	C	Release	17	2022
2022-08-25	Mass	A	Control	16	2022
2022-08-25	Mass	A	Control	23	2022
2022-08-25	Mass	A	Control	2	2022
2022-08-25	Mass	A	Control	14	2022
2022-08-25	Mass	A	Control	19	2022
2022-08-25	Mass	A	Control	14	2022
2022-08-25	Mass	A	Control	8	2022
2022-08-25	Mass	A	Control	32	2022
2022-08-25	Mass	A	Control	14	2022
2022-08-25	Mass	A	Release	32	2022
2022-08-25	Mass	A	Release	33	2022
2022-08-25	Mass	A	Release	9	2022
2022-08-25	Mass	A	Release	16	2022
2022-08-25	Mass	A	Release	10	2022
2022-08-25	Mass	A	Release	41	2022
2022-08-25	Mass	A	Release	4	2022
2022-08-25	Mass	A	Release	0	2022
2022-08-25	Mass	A	Release	2	2022
2022-08-25	Continuous	B	Control	13	2022
2022-08-25	Continuous	B	Control	38	2022
2022-08-25	Continuous	B	Control	32	2022
2022-08-25	Continuous	B	Control	33	2022
2022-08-25	Continuous	B	Control	48	2022
2022-08-25	Continuous	B	Control	40	2022
2022-08-25	Continuous	B	Control	37	2022
2022-08-25	Continuous	B	Control	43	2022
2022-08-25	Continuous	B	Control	34	2022
2022-08-25	Continuous	B	Release	35	2022
2022-08-25	Continuous	B	Release	39	2022
2022-08-25	Continuous	B	Release	28	2022
2022-08-25	Continuous	B	Release	0	2022
2022-08-25	Continuous	B	Release	110	2022
2022-08-25	Continuous	B	Release	0	2022
2022-08-25	Continuous	B	Release	0	2022
2022-08-25	Continuous	B	Release	41	2022
2022-08-25	Continuous	B	Release	41	2022
2022-08-25	Mass	C	Control	7	2022
2022-08-25	Mass	C	Control	3	2022
2022-08-25	Mass	C	Control	0	2022
2022-08-25	Mass	C	Control	21	2022
2022-08-25	Mass	C	Control	2	2022
2022-08-25	Mass	C	Control	17	2022
2022-08-25	Mass	C	Control	44	2022
2022-08-25	Mass	C	Control	13	2022
2022-08-25	Mass	C	Control	5	2022
2022-08-25	Mass	C	Release	6	2022
2022-08-25	Mass	C	Release	8	2022
2022-08-25	Mass	C	Release	1	2022
2022-08-25	Mass	C	Release	4	2022
2022-08-25	Mass	C	Release	0	2022
2022-08-25	Mass	C	Release	0	2022
2022-08-25	Mass	C	Release	4	2022
2022-08-25	Mass	C	Release	1	2022
2022-08-25	Mass	C	Release	18	2022
2022-08-25	Mass	D	Control	2	2022
2022-08-25	Mass	D	Control	0	2022
2022-08-25	Mass	D	Control	1	2022
2022-08-25	Mass	D	Control	1	2022
2022-08-25	Mass	D	Control	1	2022
2022-08-25	Mass	D	Control	3	2022
2022-08-25	Mass	D	Control	0	2022
2022-08-25	Mass	D	Control	10	2022
2022-08-25	Mass	D	Control	7	2022
2022-08-25	Mass	D	Release	7	2022
2022-08-25	Mass	D	Release	0	2022
2022-08-25	Mass	D	Release	0	2022
2022-08-25	Mass	D	Release	0	2022
2022-08-25	Mass	D	Release	2	2022
2022-08-25	Mass	D	Release	0	2022
2022-08-25	Mass	D	Release	0	2022
2022-08-25	Mass	D	Release	1	2022
2022-08-25	Mass	D	Release	0	2022
2022-08-25	Continuous	D	Control	0	2022
2022-08-25	Continuous	D	Control	36	2022
2022-08-25	Continuous	D	Control	4	2022
2022-08-25	Continuous	D	Control	24	2022
2022-08-25	Continuous	D	Control	15	2022
2022-08-25	Continuous	D	Control	27	2022
2022-08-25	Continuous	D	Control	0	2022
2022-08-25	Continuous	D	Control	16	2022
2022-08-25	Continuous	D	Control	35	2022
2022-08-25	Continuous	D	Release	0	2022
2022-08-25	Continuous	D	Release	4	2022
2022-08-25	Continuous	D	Release	8	2022
2022-08-25	Continuous	D	Release	0	2022
2022-08-25	Continuous	D	Release	9	2022
2022-08-25	Continuous	D	Release	19	2022
2022-08-25	Continuous	D	Release	11	2022
2022-08-25	Continuous	D	Release	19	2022
2022-08-25	Continuous	D	Release	9	2022
2022-08-25	Mass	E	Control	0	2022
2022-08-25	Mass	E	Control	11	2022
2022-08-25	Mass	E	Control	2	2022
2022-08-25	Mass	E	Control	26	2022
2022-08-25	Mass	E	Control	4	2022
2022-08-25	Mass	E	Control	8	2022
2022-08-25	Mass	E	Control	17	2022
2022-08-25	Mass	E	Control	25	2022
2022-08-25	Mass	E	Control	4	2022
2022-08-25	Mass	E	Release	11	2022
2022-08-25	Mass	E	Release	9	2022
2022-08-25	Mass	E	Release	3	2022
2022-08-25	Mass	E	Release	0	2022
2022-08-25	Mass	E	Release	4	2022
2022-08-25	Mass	E	Release	11	2022
2022-08-25	Mass	E	Release	16	2022
2022-08-25	Mass	E	Release	13	2022
2022-08-25	Mass	E	Release	1	2022
2022-08-25	Continuous	E	Control	1	2022
2022-08-25	Continuous	E	Control	11	2022
2022-08-25	Continuous	E	Control	9	2022
2022-08-25	Continuous	E	Control	3	2022
2022-08-25	Continuous	E	Control	4	2022
2022-08-25	Continuous	E	Control	6	2022
2022-08-25	Continuous	E	Control	0	2022
2022-08-25	Continuous	E	Control	13	2022
2022-08-25	Continuous	E	Control	27	2022
2022-08-25	Continuous	E	Release	4	2022
2022-08-25	Continuous	E	Release	25	2022
2022-08-25	Continuous	E	Release	2	2022
2022-08-25	Continuous	E	Release	10	2022
2022-08-25	Continuous	E	Release	23	2022
2022-08-25	Continuous	E	Release	6	2022
2022-08-25	Continuous	E	Release	28	2022
2022-08-25	Continuous	E	Release	18	2022
2022-08-25	Continuous	E	Release	6	2022
2022-09-28	Continuous	A	Control	2	2022
2022-09-28	Continuous	A	Control	0	2022
2022-09-28	Continuous	A	Control	10	2022
2022-09-28	Continuous	A	Control	2	2022
2022-09-28	Continuous	A	Control	6	2022
2022-09-28	Continuous	A	Control	4	2022
2022-09-28	Continuous	A	Control	0	2022
2022-09-28	Continuous	A	Control	2	2022
2022-09-28	Continuous	A	Control	0	2022
2022-09-28	Continuous	A	Release	7	2022
2022-09-28	Continuous	A	Release	1	2022
2022-09-28	Continuous	A	Release	7	2022
2022-09-28	Continuous	A	Release	6	2022
2022-09-28	Continuous	A	Release	1	2022
2022-09-28	Continuous	A	Release	1	2022
2022-09-28	Continuous	A	Release	2	2022
2022-09-28	Continuous	A	Release	4	2022
2022-09-28	Continuous	A	Release	9	2022
2022-09-28	Mass	B	Control	0	2022
2022-09-28	Mass	B	Control	3	2022
2022-09-28	Mass	B	Control	46	2022
2022-09-28	Mass	B	Control	3	2022
2022-09-28	Mass	B	Control	3	2022
2022-09-28	Mass	B	Control	36	2022
2022-09-28	Mass	B	Control	0	2022
2022-09-28	Mass	B	Control	2	2022
2022-09-28	Mass	B	Control	23	2022
2022-09-28	Mass	B	Release	10	2022
2022-09-28	Mass	B	Release	18	2022
2022-09-28	Mass	B	Release	21	2022
2022-09-28	Mass	B	Release	10	2022
2022-09-28	Mass	B	Release	6	2022
2022-09-28	Mass	B	Release	12	2022
2022-09-28	Mass	B	Release	5	2022
2022-09-28	Mass	B	Release	17	2022
2022-09-28	Mass	B	Release	16	2022
2022-09-28	Continuous	C	Control	6	2022
2022-09-28	Continuous	C	Control	8	2022
2022-09-28	Continuous	C	Control	7	2022
2022-09-28	Continuous	C	Control	16	2022
2022-09-28	Continuous	C	Control	10	2022
2022-09-28	Continuous	C	Control	11	2022
2022-09-28	Continuous	C	Control	14	2022
2022-09-28	Continuous	C	Control	11	2022
2022-09-28	Continuous	C	Control	2	2022
2022-09-28	Continuous	C	Release	0	2022
2022-09-28	Continuous	C	Release	3	2022
2022-09-28	Continuous	C	Release	10	2022
2022-09-28	Continuous	C	Release	8	2022
2022-09-28	Continuous	C	Release	4	2022
2022-09-28	Continuous	C	Release	22	2022
2022-09-28	Continuous	C	Release	6	2022
2022-09-28	Continuous	C	Release	1	2022
2022-09-28	Continuous	C	Release	9	2022
2022-09-28	Mass	A	Control	4	2022
2022-09-28	Mass	A	Control	3	2022
2022-09-28	Mass	A	Control	5	2022
2022-09-28	Mass	A	Control	6	2022
2022-09-28	Mass	A	Control	9	2022
2022-09-28	Mass	A	Control	13	2022
2022-09-28	Mass	A	Control	8	2022
2022-09-28	Mass	A	Control	14	2022
2022-09-28	Mass	A	Control	7	2022
2022-09-28	Mass	A	Release	17	2022
2022-09-28	Mass	A	Release	15	2022
2022-09-28	Mass	A	Release	21	2022
2022-09-28	Mass	A	Release	10	2022
2022-09-28	Mass	A	Release	1	2022
2022-09-28	Mass	A	Release	28	2022
2022-09-28	Mass	A	Release	6	2022
2022-09-28	Mass	A	Release	3	2022
2022-09-28	Mass	A	Release	8	2022
2022-09-28	Continuous	B	Control	14	2022
2022-09-28	Continuous	B	Control	14	2022
2022-09-28	Continuous	B	Control	12	2022
2022-09-28	Continuous	B	Control	26	2022
2022-09-28	Continuous	B	Control	0	2022
2022-09-28	Continuous	B	Control	36	2022
2022-09-28	Continuous	B	Control	24	2022
2022-09-28	Continuous	B	Control	12	2022
2022-09-28	Continuous	B	Control	24	2022
2022-09-28	Continuous	B	Release	0	2022
2022-09-28	Continuous	B	Release	3	2022
2022-09-28	Continuous	B	Release	31	2022
2022-09-28	Continuous	B	Release	30	2022
2022-09-28	Continuous	B	Release	8	2022
2022-09-28	Continuous	B	Release	55	2022
2022-09-28	Continuous	B	Release	39	2022
2022-09-28	Continuous	B	Release	9	2022
2022-09-28	Continuous	B	Release	22	2022
2022-09-28	Mass	C	Control	2	2022
2022-09-28	Mass	C	Control	1	2022
2022-09-28	Mass	C	Control	1	2022
2022-09-28	Mass	C	Control	12	2022
2022-09-28	Mass	C	Control	5	2022
2022-09-28	Mass	C	Control	6	2022
2022-09-28	Mass	C	Control	21	2022
2022-09-28	Mass	C	Control	1	2022
2022-09-28	Mass	C	Control	10	2022
2022-09-28	Mass	C	Release	3	2022
2022-09-28	Mass	C	Release	6	2022
2022-09-28	Mass	C	Release	0	2022
2022-09-28	Mass	C	Release	2	2022
2022-09-28	Mass	C	Release	2	2022
2022-09-28	Mass	C	Release	3	2022
2022-09-28	Mass	C	Release	0	2022
2022-09-28	Mass	C	Release	0	2022
2022-09-28	Mass	C	Release	6	2022
2022-09-28	Mass	D	Control	8	2022
2022-09-28	Mass	D	Control	0	2022
2022-09-28	Mass	D	Control	14	2022
2022-09-28	Mass	D	Control	10	2022
2022-09-28	Mass	D	Control	1	2022
2022-09-28	Mass	D	Control	14	2022
2022-09-28	Mass	D	Control	4	2022
2022-09-28	Mass	D	Control	6	2022
2022-09-28	Mass	D	Control	7	2022
2022-09-28	Mass	D	Release	9	2022
2022-09-28	Mass	D	Release	0	2022
2022-09-28	Mass	D	Release	6	2022
2022-09-28	Mass	D	Release	10	2022
2022-09-28	Mass	D	Release	4	2022
2022-09-28	Mass	D	Release	3	2022
2022-09-28	Mass	D	Release	9	2022
2022-09-28	Mass	D	Release	0	2022
2022-09-28	Mass	D	Release	2	2022
2022-09-28	Continuous	D	Control	0	2022
2022-09-28	Continuous	D	Control	9	2022
2022-09-28	Continuous	D	Control	10	2022
2022-09-28	Continuous	D	Control	9	2022
2022-09-28	Continuous	D	Control	9	2022
2022-09-28	Continuous	D	Control	24	2022
2022-09-28	Continuous	D	Control	3	2022
2022-09-28	Continuous	D	Control	4	2022
2022-09-28	Continuous	D	Control	9	2022
2022-09-28	Continuous	D	Release	4	2022
2022-09-28	Continuous	D	Release	3	2022
2022-09-28	Continuous	D	Release	4	2022
2022-09-28	Continuous	D	Release	3	2022
2022-09-28	Continuous	D	Release	9	2022
2022-09-28	Continuous	D	Release	10	2022
2022-09-28	Continuous	D	Release	0	2022
2022-09-28	Continuous	D	Release	6	2022
2022-09-28	Continuous	D	Release	15	2022
2022-09-28	Mass	E	Control	10	2022
2022-09-28	Mass	E	Control	10	2022
2022-09-28	Mass	E	Control	3	2022
2022-09-28	Mass	E	Control	15	2022
2022-09-28	Mass	E	Control	10	2022
2022-09-28	Mass	E	Control	3	2022
2022-09-28	Mass	E	Control	13	2022
2022-09-28	Mass	E	Control	10	2022
2022-09-28	Mass	E	Control	7	2022
2022-09-28	Mass	E	Release	20	2022
2022-09-28	Mass	E	Release	5	2022
2022-09-28	Mass	E	Release	7	2022
2022-09-28	Mass	E	Release	3	2022
2022-09-28	Mass	E	Release	4	2022
2022-09-28	Mass	E	Release	4	2022
2022-09-28	Mass	E	Release	13	2022
2022-09-28	Mass	E	Release	5	2022
2022-09-28	Mass	E	Release	0	2022
2022-09-28	Continuous	E	Control	8	2022
2022-09-28	Continuous	E	Control	2	2022
2022-09-28	Continuous	E	Control	18	2022
2022-09-28	Continuous	E	Control	4	2022
2022-09-28	Continuous	E	Control	12	2022
2022-09-28	Continuous	E	Control	20	2022
2022-09-28	Continuous	E	Control	0	2022
2022-09-28	Continuous	E	Control	4	2022
2022-09-28	Continuous	E	Control	28	2022
2022-09-28	Continuous	E	Release	20	2022
2022-09-28	Continuous	E	Release	11	2022
2022-09-28	Continuous	E	Release	8	2022
2022-09-28	Continuous	E	Release	0	2022
2022-09-28	Continuous	E	Release	9	2022
2022-09-28	Continuous	E	Release	10	2022
2022-09-28	Continuous	E	Release	15	2022
2022-09-28	Continuous	E	Release	3	2022
2022-09-28	Continuous	E	Release	3	2022

## Sheet: Augmentation - Earwigs Pears
Day	TreatmentN	Replicate	AreaN	Earwigs	Location
2021-06-17	1	A	C1	12	WA
2021-06-17	1	A	C2	35	WA
2021-06-17	1	A	C3	54	WA
2021-06-17	1	A	C4	36	WA
2021-06-17	1	A	C5	38	WA
2021-06-17	1	A	C6	16	WA
2021-06-17	1	A	C7	40	WA
2021-06-17	1	A	C8	46	WA
2021-06-17	1	A	C9	48	WA
2021-06-17	1	A	I1	21	WA
2021-06-17	1	A	I2	84	WA
2021-06-17	1	A	I3	23	WA
2021-06-17	1	A	I4	46	WA
2021-06-17	1	A	I5	54	WA
2021-06-17	1	A	I6	41	WA
2021-06-17	1	A	R1	26	WA
2021-06-17	1	A	R2	49	WA
2021-06-17	1	A	R3	35	WA
2021-06-17	1	A	R4	55	WA
2021-06-17	1	A	R5	52	WA
2021-06-17	1	A	R6	47	WA
2021-06-17	1	A	R7	33	WA
2021-06-17	1	A	R8	38	WA
2021-06-17	1	A	R9	2	WA
2021-06-17	1	B	C1	1	WA
2021-06-17	1	B	C2	77	WA
2021-06-17	1	B	C3	3	WA
2021-06-17	1	B	C4	0	WA
2021-06-17	1	B	C5	71	WA
2021-06-17	1	B	C6	42	WA
2021-06-17	1	B	C7	41	WA
2021-06-17	1	B	C8	53	WA
2021-06-17	1	B	C9	32	WA
2021-06-17	1	B	I1	33	WA
2021-06-17	1	B	I2	5	WA
2021-06-17	1	B	I3	67	WA
2021-06-17	1	B	I4	5	WA
2021-06-17	1	B	I5	30	WA
2021-06-17	1	B	I6	32	WA
2021-06-17	1	B	R1	59	WA
2021-06-17	1	B	R2	20	WA
2021-06-17	1	B	R3	13	WA
2021-06-17	1	B	R4	10	WA
2021-06-17	1	B	R5	63	WA
2021-06-17	1	B	R6	27	WA
2021-06-17	1	B	R7	21	WA
2021-06-17	1	B	R8	88	WA
2021-06-17	1	B	R9	18	WA
2021-06-17	1	C	C1	85	WA
2021-06-17	1	C	C2	2	WA
2021-06-17	1	C	C3	44	WA
2021-06-17	1	C	C4	41	WA
2021-06-17	1	C	C5	35	WA
2021-06-17	1	C	C6	14	WA
2021-06-17	1	C	C7	75	WA
2021-06-17	1	C	C8	75	WA
2021-06-17	1	C	C9	66	WA
2021-06-17	1	C	I1	54	WA
2021-06-17	1	C	I2	73	WA
2021-06-17	1	C	I3	24	WA
2021-06-17	1	C	I4	42	WA
2021-06-17	1	C	I5	28	WA
2021-06-17	1	C	I6	28	WA
2021-06-17	1	C	R1	20	WA
2021-06-17	1	C	R2	59	WA
2021-06-17	1	C	R3	33	WA
2021-06-17	1	C	R4	47	WA
2021-06-17	1	C	R5	37	WA
2021-06-17	1	C	R6	55	WA
2021-06-17	1	C	R7	54	WA
2021-06-17	1	C	R8	55	WA
2021-06-17	1	C	R9	49	WA
2021-06-17	1	D	R1	48	WA
2021-06-17	1	D	R2	2	WA
2021-06-17	1	D	R3	0	WA
2021-06-17	1	D	R4	2	WA
2021-06-17	1	D	R5	37	WA
2021-06-17	1	D	R6	9	WA
2021-06-17	1	D	R7	29	WA
2021-06-17	1	D	R8	15	WA
2021-06-17	1	D	R9	35	WA
2021-06-17	1	D	I1	19	WA
2021-06-17	1	D	I2	4	WA
2021-06-17	1	D	I3	64	WA
2021-06-17	1	D	I4	4	WA
2021-06-17	1	D	I5	11	WA
2021-06-17	1	D	I6	23	WA
2021-06-17	1	D	C1	6	WA
2021-06-17	1	D	C2	18	WA
2021-06-17	1	D	C3	0	WA
2021-06-17	1	D	C4	7	WA
2021-06-17	1	D	C5	0	WA
2021-06-17	1	D	C6	13	WA
2021-06-17	1	D	C7	24	WA
2021-06-17	1	D	C8	65	WA
2021-06-17	1	D	C9	0	WA
2021-06-17	1	E	R1	1	WA
2021-06-17	1	E	R2	4	WA
2021-06-17	1	E	R3	3	WA
2021-06-17	1	E	R4	0	WA
2021-06-17	1	E	R5	2	WA
2021-06-17	1	E	R6	3	WA
2021-06-17	1	E	R7	0	WA
2021-06-17	1	E	R8	1	WA
2021-06-17	1	E	R9	0	WA
2021-06-17	1	E	I1	0	WA
2021-06-17	1	E	I2	0	WA
2021-06-17	1	E	I3	6	WA
2021-06-17	1	E	I4	3	WA
2021-06-17	1	E	I5	10	WA
2021-06-17	1	E	I6	11	WA
2021-06-17	1	E	C1	2	WA
2021-06-17	1	E	C2	0	WA
2021-06-17	1	E	C3	4	WA
2021-06-17	1	E	C4	2	WA
2021-06-17	1	E	C5	4	WA
2021-06-17	1	E	C6	5	WA
2021-06-17	1	E	C7	8	WA
2021-06-17	1	E	C8	6	WA
2021-06-17	1	E	C9	14	WA
2021-06-17	2	A	R1	53	WA
2021-06-17	2	A	R2	1	WA
2021-06-17	2	A	R3	65	WA
2021-06-17	2	A	R4	31	WA
2021-06-17	2	A	R5	20	WA
2021-06-17	2	A	R6	5	WA
2021-06-17	2	A	R7	24	WA
2021-06-17	2	A	R8	0	WA
2021-06-17	2	A	R9	5	WA
2021-06-17	2	A	I1	35	WA
2021-06-17	2	A	I2	1	WA
2021-06-17	2	A	I3	10	WA
2021-06-17	2	A	I4	4	WA
2021-06-17	2	A	I5	7	WA
2021-06-17	2	A	I6	6	WA
2021-06-17	2	A	C1	9	WA
2021-06-17	2	A	C2	59	WA
2021-06-17	2	A	C3	19	WA
2021-06-17	2	A	C4	97	WA
2021-06-17	2	A	C5	22	WA
2021-06-17	2	A	C6	57	WA
2021-06-17	2	A	C7	2	WA
2021-06-17	2	A	C8	39	WA
2021-06-17	2	A	C9	4	WA
2021-06-17	2	B	C1	2	WA
2021-06-17	2	B	C2	0	WA
2021-06-17	2	B	C3	2	WA
2021-06-17	2	B	C4	0	WA
2021-06-17	2	B	C5	6	WA
2021-06-17	2	B	C6	5	WA
2021-06-17	2	B	C7	6	WA
2021-06-17	2	B	C8	0	WA
2021-06-17	2	B	C9	5	WA
2021-06-17	2	B	I1	0	WA
2021-06-17	2	B	I2	2	WA
2021-06-17	2	B	I3	0	WA
2021-06-17	2	B	I4	2	WA
2021-06-17	2	B	I5	0	WA
2021-06-17	2	B	I6	2	WA
2021-06-17	2	B	R1	3	WA
2021-06-17	2	B	R2	1	WA
2021-06-17	2	B	R3	1	WA
2021-06-17	2	B	R4	3	WA
2021-06-17	2	B	R5	1	WA
2021-06-17	2	B	R6	2	WA
2021-06-17	2	B	R7	1	WA
2021-06-17	2	B	R8	1	WA
2021-06-17	2	B	R9	1	WA
2021-06-17	2	C	C1	0	WA
2021-06-17	2	C	C2	70	WA
2021-06-17	2	C	C3	53	WA
2021-06-17	2	C	C4	48	WA
2021-06-17	2	C	C5	42	WA
2021-06-17	2	C	C6	93	WA
2021-06-17	2	C	C7	10	WA
2021-06-17	2	C	C8	61	WA
2021-06-17	2	C	C9	25	WA
2021-06-17	2	C	I1	67	WA
2021-06-17	2	C	I2	41	WA
2021-06-17	2	C	I3	61	WA
2021-06-17	2	C	I4	20	WA
2021-06-17	2	C	I5	49	WA
2021-06-17	2	C	I6	51	WA
2021-06-17	2	C	R1	4	WA
2021-06-17	2	C	R2	56	WA
2021-06-17	2	C	R3	64	WA
2021-06-17	2	C	R4	12	WA
2021-06-17	2	C	R5	55	WA
2021-06-17	2	C	R6	23	WA
2021-06-17	2	C	R7	0	WA
2021-06-17	2	C	R8	18	WA
2021-06-17	2	C	R9	49	WA
2021-06-17	2	D	R1	18	WA
2021-06-17	2	D	R2	54	WA
2021-06-17	2	D	R3	14	WA
2021-06-17	2	D	R4	31	WA
2021-06-17	2	D	R5	31	WA
2021-06-17	2	D	R6	57	WA
2021-06-17	2	D	R7	21	WA
2021-06-17	2	D	R8	34	WA
2021-06-17	2	D	R9	14	WA
2021-06-17	2	D	I1	4	WA
2021-06-17	2	D	I2	29	WA
2021-06-17	2	D	I3	8	WA
2021-06-17	2	D	I4	34	WA
2021-06-17	2	D	I5	9	WA
2021-06-17	2	D	I6	25	WA
2021-06-17	2	D	C1	42	WA
2021-06-17	2	D	C2	27	WA
2021-06-17	2	D	C3	33	WA
2021-06-17	2	D	C4	44	WA
2021-06-17	2	D	C5	53	WA
2021-06-17	2	D	C6	25	WA
2021-06-17	2	D	C7	45	WA
2021-06-17	2	D	C8	22	WA
2021-06-17	2	D	C9	33	WA
2021-06-17	2	E	R1	31	WA
2021-06-17	2	E	R2	46	WA
2021-06-17	2	E	R3	40	WA
2021-06-17	2	E	R4	41	WA
2021-06-17	2	E	R5	35	WA
2021-06-17	2	E	R6	71	WA
2021-06-17	2	E	R7	88	WA
2021-06-17	2	E	R8	147	WA
2021-06-17	2	E	R9	15	WA
2021-06-17	2	E	I1	31	WA
2021-06-17	2	E	I2	69	WA
2021-06-17	2	E	I3	37	WA
2021-06-17	2	E	I4	64	WA
2021-06-17	2	E	I5	76	WA
2021-06-17	2	E	I6	45	WA
2021-06-17	2	E	C1	62	WA
2021-06-17	2	E	C2	25	WA
2021-06-17	2	E	C3	37	WA
2021-06-17	2	E	C4	27	WA
2021-06-17	2	E	C5	79	WA
2021-06-17	2	E	C6	42	WA
2021-06-17	2	E	C7	58	WA
2021-06-17	2	E	C8	25	WA
2021-06-17	2	E	C9	48	WA
2021-07-12	1	D	R1	10	WA
2021-07-12	1	D	R2	0	WA
2021-07-12	1	D	R3	1	WA
2021-07-12	1	D	R4	12	WA
2021-07-12	1	D	R5	1	WA
2021-07-12	1	D	R6	6	WA
2021-07-12	1	D	R7	0	WA
2021-07-12	1	D	R8	1	WA
2021-07-12	1	D	R9	0	WA
2021-07-12	1	D	I1	0	WA
2021-07-12	1	D	I2	0	WA
2021-07-12	1	D	I3	24	WA
2021-07-12	1	D	I4	0	WA
2021-07-12	1	D	I5	22	WA
2021-07-12	1	D	I6	0	WA
2021-07-12	1	D	C1	9	WA
2021-07-12	1	D	C2	9	WA
2021-07-12	1	D	C3	1	WA
2021-07-12	1	D	C4	14	WA
2021-07-12	1	D	C5	0	WA
2021-07-12	1	D	C6	0	WA
2021-07-12	1	D	C7	0	WA
2021-07-12	1	D	C8	0	WA
2021-07-12	1	D	C9	0	WA
2021-07-12	2	C	C1	0	WA
2021-07-12	2	C	C2	7	WA
2021-07-12	2	C	C3	0	WA
2021-07-12	2	C	C4	0	WA
2021-07-12	2	C	C5	7	WA
2021-07-12	2	C	C6	18	WA
2021-07-12	2	C	C7	7	WA
2021-07-12	2	C	C8	0	WA
2021-07-12	2	C	C9	0	WA
2021-07-12	2	C	I1	1	WA
2021-07-12	2	C	I2	0	WA
2021-07-12	2	C	I3	40	WA
2021-07-12	2	C	I4	15	WA
2021-07-12	2	C	I5	2	WA
2021-07-12	2	C	I6	0	WA
2021-07-12	2	C	R1	26	WA
2021-07-12	2	C	R2	1	WA
2021-07-12	2	C	R3	24	WA
2021-07-12	2	C	R4	0	WA
2021-07-12	2	C	R5	4	WA
2021-07-12	2	C	R6	9	WA
2021-07-12	2	C	R7	7	WA
2021-07-12	2	C	R8	2	WA
2021-07-12	2	C	R9	15	WA
2021-07-12	1	B	C1	2	WA
2021-07-12	1	B	C2	21	WA
2021-07-12	1	B	C3	7	WA
2021-07-12	1	B	C4	0	WA
2021-07-12	1	B	C5	4	WA
2021-07-12	1	B	C6	12	WA
2021-07-12	1	B	C7	2	WA
2021-07-12	1	B	C8	3	WA
2021-07-12	1	B	C9	11	WA
2021-07-12	1	B	I1	37	WA
2021-07-12	1	B	I2	8	WA
2021-07-12	1	B	I3	17	WA
2021-07-12	1	B	I4	5	WA
2021-07-12	1	B	I5	0	WA
2021-07-12	1	B	I6	1	WA
2021-07-12	1	B	R1	21	WA
2021-07-12	1	B	R2	4	WA
2021-07-12	1	B	R3	0	WA
2021-07-12	1	B	R4	20	WA
2021-07-12	1	B	R5	3	WA
2021-07-12	1	B	R6	1	WA
2021-07-12	1	B	R7	4	WA
2021-07-12	1	B	R8	7	WA
2021-07-12	1	B	R9	35	WA
2021-07-12	2	A	R1	22	WA
2021-07-12	2	A	R2	2	WA
2021-07-12	2	A	R3	0	WA
2021-07-12	2	A	R4	8	WA
2021-07-12	2	A	R5	14	WA
2021-07-12	2	A	R6	1	WA
2021-07-12	2	A	R7	18	WA
2021-07-12	2	A	R8	5	WA
2021-07-12	2	A	R9	9	WA
2021-07-12	2	A	I1	42	WA
2021-07-12	2	A	I2	5	WA
2021-07-12	2	A	I3	0	WA
2021-07-12	2	A	I4	7	WA
2021-07-12	2	A	I5	2	WA
2021-07-12	2	A	I6	9	WA
2021-07-12	2	A	C1	3	WA
2021-07-12	2	A	C2	33	WA
2021-07-12	2	A	C3	6	WA
2021-07-12	2	A	C4	5	WA
2021-07-12	2	A	C5	3	WA
2021-07-12	2	A	C6	9	WA
2021-07-12	2	A	C7	5	WA
2021-07-12	2	A	C8	12	WA
2021-07-12	2	A	C9	3	WA
2021-07-12	1	C	C1	25	WA
2021-07-12	1	C	C2	1	WA
2021-07-12	1	C	C3	14	WA
2021-07-12	1	C	C4	7	WA
2021-07-12	1	C	C5	7	WA
2021-07-12	1	C	C6	0	WA
2021-07-12	1	C	C7	8	WA
2021-07-12	1	C	C8	6	WA
2021-07-12	1	C	C9	0	WA
2021-07-12	1	C	I1	23	WA
2021-07-12	1	C	I2	20	WA
2021-07-12	1	C	I3	0	WA
2021-07-12	1	C	I4	9	WA
2021-07-12	1	C	I5	0	WA
2021-07-12	1	C	I6	14	WA
2021-07-12	1	C	R1	0	WA
2021-07-12	1	C	R2	6	WA
2021-07-12	1	C	R3	4	WA
2021-07-12	1	C	R4	2	WA
2021-07-12	1	C	R5	0	WA
2021-07-12	1	C	R6	1	WA
2021-07-12	1	C	R7	1	WA
2021-07-12	1	C	R8	23	WA
2021-07-12	1	C	R9	2	WA
2021-07-12	2	E	R1	3	WA
2021-07-12	2	E	R2	5	WA
2021-07-12	2	E	R3	5	WA
2021-07-12	2	E	R4	5	WA
2021-07-12	2	E	R5	0	WA
2021-07-12	2	E	R6	0	WA
2021-07-12	2	E	R7	3	WA
2021-07-12	2	E	R8	91	WA
2021-07-12	2	E	R9	1	WA
2021-07-12	2	E	I1	4	WA
2021-07-12	2	E	I2	4	WA
2021-07-12	2	E	I3	7	WA
2021-07-12	2	E	I4	10	WA
2021-07-12	2	E	I5	2	WA
2021-07-12	2	E	I6	1	WA
2021-07-12	2	E	C1	0	WA
2021-07-12	2	E	C2	17	WA
2021-07-12	2	E	C3	20	WA
2021-07-12	2	E	C4	0	WA
2021-07-12	2	E	C5	5	WA
2021-07-12	2	E	C6	0	WA
2021-07-12	2	E	C7	8	WA
2021-07-12	2	E	C8	0	WA
2021-07-12	2	E	C9	32	WA
2021-07-12	1	A	C1	39	WA
2021-07-12	1	A	C2	9	WA
2021-07-12	1	A	C3	1	WA
2021-07-12	1	A	C4	11	WA
2021-07-12	1	A	C5	22	WA
2021-07-12	1	A	C6	0	WA
2021-07-12	1	A	C7	0	WA
2021-07-12	1	A	C8	0	WA
2021-07-12	1	A	C9	25	WA
2021-07-12	1	A	I1	2	WA
2021-07-12	1	A	I2	40	WA
2021-07-12	1	A	I3	13	WA
2021-07-12	1	A	I4	25	WA
2021-07-12	1	A	I5	3	WA
2021-07-12	1	A	I6	7	WA
2021-07-12	1	A	R1	25	WA
2021-07-12	1	A	R2	7	WA
2021-07-12	1	A	R3	3	WA
2021-07-12	1	A	R4	12	WA
2021-07-12	1	A	R5	0	WA
2021-07-12	1	A	R6	19	WA
2021-07-12	1	A	R7	1	WA
2021-07-12	1	A	R8	15	WA
2021-07-12	1	A	R9	0	WA
2021-07-12	2	D	R1	25	WA
2021-07-12	2	D	R2	20	WA
2021-07-12	2	D	R3	0	WA
2021-07-12	2	D	R4	24	WA
2021-07-12	2	D	R5	0	WA
2021-07-12	2	D	R6	1	WA
2021-07-12	2	D	R7	13	WA
2021-07-12	2	D	R8	21	WA
2021-07-12	2	D	R9	2	WA
2021-07-12	2	D	I1	0	WA
2021-07-12	2	D	I2	29	WA
2021-07-12	2	D	I3	0	WA
2021-07-12	2	D	I4	18	WA
2021-07-12	2	D	I5	0	WA
2021-07-12	2	D	I6	6	WA
2021-07-12	2	D	C1	15	WA
2021-07-12	2	D	C2	3	WA
2021-07-12	2	D	C3	35	WA
2021-07-12	2	D	C4	11	WA
2021-07-12	2	D	C5	13	WA
2021-07-12	2	D	C6	4	WA
2021-07-12	2	D	C7	33	WA
2021-07-12	2	D	C8	9	WA
2021-07-12	2	D	C9	16	WA
2021-07-12	2	B	R1	0	WA
2021-07-12	2	B	R2	14	WA
2021-07-12	2	B	R3	15	WA
2021-07-12	2	B	R4	0	WA
2021-07-12	2	B	R5	28	WA
2021-07-12	2	B	R6	2	WA
2021-07-12	2	B	R7	13	WA
2021-07-12	2	B	R8	1	WA
2021-07-12	2	B	R9	18	WA
2021-07-12	2	B	I1	21	WA
2021-07-12	2	B	I2	2	WA
2021-07-12	2	B	I3	17	WA
2021-07-12	2	B	I4	0	WA
2021-07-12	2	B	I5	27	WA
2021-07-12	2	B	I6	3	WA
2021-07-12	2	B	C1	5	WA
2021-07-12	2	B	C2	61	WA
2021-07-12	2	B	C3	2	WA
2021-07-12	2	B	C4	10	WA
2021-07-12	2	B	C5	2	WA
2021-07-12	2	B	C6	26	WA
2021-07-12	2	B	C7	3	WA
2021-07-12	2	B	C8	4	WA
2021-07-12	2	B	C9	3	WA
2021-07-12	1	E	C1	7	WA
2021-07-12	1	E	C2	6	WA
2021-07-12	1	E	C3	3	WA
2021-07-12	1	E	C4	4	WA
2021-07-12	1	E	C5	0	WA
2021-07-12	1	E	C6	18	WA
2021-07-12	1	E	C7	2	WA
2021-07-12	1	E	C8	4	WA
2021-07-12	1	E	C9	1	WA
2021-07-12	1	E	I1	14	WA
2021-07-12	1	E	I2	3	WA
2021-07-12	1	E	I3	34	WA
2021-07-12	1	E	I4	11	WA
2021-07-12	1	E	I5	0	WA
2021-07-12	1	E	I6	0	WA
2021-07-12	1	E	R1	1	WA
2021-07-12	1	E	R2	9	WA
2021-07-12	1	E	R3	27	WA
2021-07-12	1	E	R4	0	WA
2021-07-12	1	E	R5	32	WA
2021-07-12	1	E	R6	19	WA
2021-07-12	1	E	R7	10	WA
2021-07-12	1	E	R8	2	WA
2021-07-12	1	E	R9	2	WA
2021-08-10	1	D	R1	24	WA
2021-08-10	1	D	R2	0	WA
2021-08-10	1	D	R3	12	WA
2021-08-10	1	D	R4	11	WA
2021-08-10	1	D	R5	0	WA
2021-08-10	1	D	R6	5	WA
2021-08-10	1	D	R7	20	WA
2021-08-10	1	D	R8	1	WA
2021-08-10	1	D	R9	15	WA
2021-08-10	1	D	I1	23	WA
2021-08-10	1	D	I2	1	WA
2021-08-10	1	D	I3	17	WA
2021-08-10	1	D	I4	1	WA
2021-08-10	1	D	I5	0	WA
2021-08-10	1	D	I6	0	WA
2021-08-10	1	D	C1	0	WA
2021-08-10	1	D	C2	14	WA
2021-08-10	1	D	C3	6	WA
2021-08-10	1	D	C4	1	WA
2021-08-10	1	D	C5	0	WA
2021-08-10	1	D	C6	10	WA
2021-08-10	1	D	C7	0	WA
2021-08-10	1	D	C8	34	WA
2021-08-10	1	D	C9	0	WA
2021-08-10	2	C	C1	14	WA
2021-08-10	2	C	C2	3	WA
2021-08-10	2	C	C3	23	WA
2021-08-10	2	C	C4	13	WA
2021-08-10	2	C	C5	1	WA
2021-08-10	2	C	C6	25	WA
2021-08-10	2	C	C7	9	WA
2021-08-10	2	C	C8	3	WA
2021-08-10	2	C	C9	3	WA
2021-08-10	2	C	I1	18	WA
2021-08-10	2	C	I2	0	WA
2021-08-10	2	C	I3	45	WA
2021-08-10	2	C	I4	6	WA
2021-08-10	2	C	I5	28	WA
2021-08-10	2	C	I6	17	WA
2021-08-10	2	C	R1	46	WA
2021-08-10	2	C	R2	8	WA
2021-08-10	2	C	R3	34	WA
2021-08-10	2	C	R4	0	WA
2021-08-10	2	C	R5	38	WA
2021-08-10	2	C	R6	0	WA
2021-08-10	2	C	R7	17	WA
2021-08-10	2	C	R8	14	WA
2021-08-10	2	C	R9	42	WA
2021-08-10	1	B	C1	2	WA
2021-08-10	1	B	C2	0	WA
2021-08-10	1	B	C3	5	WA
2021-08-10	1	B	C4	3	WA
2021-08-10	1	B	C5	22	WA
2021-08-10	1	B	C6	22	WA
2021-08-10	1	B	C7	6	WA
2021-08-10	1	B	C8	39	WA
2021-08-10	1	B	C9	21	WA
2021-08-10	1	B	I1	33	WA
2021-08-10	1	B	I2	0	WA
2021-08-10	1	B	I3	13	WA
2021-08-10	1	B	I4	10	WA
2021-08-10	1	B	I5	25	WA
2021-08-10	1	B	I6	4	WA
2021-08-10	1	B	R1	35	WA
2021-08-10	1	B	R2	0	WA
2021-08-10	1	B	R3	23	WA
2021-08-10	1	B	R4	5	WA
2021-08-10	1	B	R5	47	WA
2021-08-10	1	B	R6	0	WA
2021-08-10	1	B	R7	0	WA
2021-08-10	1	B	R8	0	WA
2021-08-10	1	B	R9	1	WA
2021-08-10	2	A	R1	0	WA
2021-08-10	2	A	R2	0	WA
2021-08-10	2	A	R3	9	WA
2021-08-10	2	A	R4	3	WA
2021-08-10	2	A	R5	24	WA
2021-08-10	2	A	R6	7	WA
2021-08-10	2	A	R7	0	WA
2021-08-10	2	A	R8	3	WA
2021-08-10	2	A	R9	0	WA
2021-08-10	2	A	I1	22	WA
2021-08-10	2	A	I2	1	WA
2021-08-10	2	A	I3	4	WA
2021-08-10	2	A	I4	3	WA
2021-08-10	2	A	I5	4	WA
2021-08-10	2	A	I6	10	WA
2021-08-10	2	A	C1	0	WA
2021-08-10	2	A	C2	29	WA
2021-08-10	2	A	C3	3	WA
2021-08-10	2	A	C4	9	WA
2021-08-10	2	A	C5	0	WA
2021-08-10	2	A	C6	29	WA
2021-08-10	2	A	C7	0	WA
2021-08-10	2	A	C8	48	WA
2021-08-10	2	A	C9	0	WA
2021-08-10	1	C	C1	35	WA
2021-08-10	1	C	C2	13	WA
2021-08-10	1	C	C3	15	WA
2021-08-10	1	C	C4	3	WA
2021-08-10	1	C	C5	31	WA
2021-08-10	1	C	C6	0	WA
2021-08-10	1	C	C7	1	WA
2021-08-10	1	C	C8	40	WA
2021-08-10	1	C	C9	3	WA
2021-08-10	1	C	I1	12	WA
2021-08-10	1	C	I2	27	WA
2021-08-10	1	C	I3	0	WA
2021-08-10	1	C	I4	4	WA
2021-08-10	1	C	I5	4	WA
2021-08-10	1	C	I6	19	WA
2021-08-10	1	C	R1	2	WA
2021-08-10	1	C	R2	35	WA
2021-08-10	1	C	R3	5	WA
2021-08-10	1	C	R4	3	WA
2021-08-10	1	C	R5	6	WA
2021-08-10	1	C	R6	12	WA
2021-08-10	1	C	R7	7	WA
2021-08-10	1	C	R8	56	WA
2021-08-10	1	C	R9	1	WA
2021-08-10	2	E	R1	1	WA
2021-08-10	2	E	R2	27	WA
2021-08-10	2	E	R3	1	WA
2021-08-10	2	E	R4	10	WA
2021-08-10	2	E	R5	0	WA
2021-08-10	2	E	R6	2	WA
2021-08-10	2	E	R7	9	WA
2021-08-10	2	E	R8	44	WA
2021-08-10	2	E	R9	1	WA
2021-08-10	2	E	I1	0	WA
2021-08-10	2	E	I2	26	WA
2021-08-10	2	E	I3	0	WA
2021-08-10	2	E	I4	21	WA
2021-08-10	2	E	I5	6	WA
2021-08-10	2	E	I6	1	WA
2021-08-10	2	E	C1	17	WA
2021-08-10	2	E	C2	8	WA
2021-08-10	2	E	C3	17	WA
2021-08-10	2	E	C4	6	WA
2021-08-10	2	E	C5	33	WA
2021-08-10	2	E	C6	0	WA
2021-08-10	2	E	C7	10	WA
2021-08-10	2	E	C8	20	WA
2021-08-10	2	E	C9	19	WA
2021-08-10	1	A	C1	0	WA
2021-08-10	1	A	C2	2	WA
2021-08-10	1	A	C3	29	WA
2021-08-10	1	A	C4	14	WA
2021-08-10	1	A	C5	18	WA
2021-08-10	1	A	C6	2	WA
2021-08-10	1	A	C7	27	WA
2021-08-10	1	A	C8	23	WA
2021-08-10	1	A	C9	21	WA
2021-08-10	1	A	I1	65	WA
2021-08-10	1	A	I2	3	WA
2021-08-10	1	A	I3	8	WA
2021-08-10	1	A	I4	17	WA
2021-08-10	1	A	I5	7	WA
2021-08-10	1	A	I6	5	WA
2021-08-10	1	A	R1	10	WA
2021-08-10	1	A	R2	19	WA
2021-08-10	1	A	R3	4	WA
2021-08-10	1	A	R4	22	WA
2021-08-10	1	A	R5	2	WA
2021-08-10	1	A	R6	15	WA
2021-08-10	1	A	R7	7	WA
2021-08-10	1	A	R8	8	WA
2021-08-10	1	A	R9	17	WA
2021-08-10	2	D	R1	13	WA
2021-08-10	2	D	R2	26	WA
2021-08-10	2	D	R3	1	WA
2021-08-10	2	D	R4	26	WA
2021-08-10	2	D	R5	2	WA
2021-08-10	2	D	R6	3	WA
2021-08-10	2	D	R7	0	WA
2021-08-10	2	D	R8	12	WA
2021-08-10	2	D	R9	1	WA
2021-08-10	2	D	I1	11	WA
2021-08-10	2	D	I2	1	WA
2021-08-10	2	D	I3	18	WA
2021-08-10	2	D	I4	0	WA
2021-08-10	2	D	I5	14	WA
2021-08-10	2	D	I6	2	WA
2021-08-10	2	D	C1	10	WA
2021-08-10	2	D	C2	10	WA
2021-08-10	2	D	C3	24	WA
2021-08-10	2	D	C4	21	WA
2021-08-10	2	D	C5	35	WA
2021-08-10	2	D	C6	4	WA
2021-08-10	2	D	C7	15	WA
2021-08-10	2	D	C8	6	WA
2021-08-10	2	D	C9	41	WA
2021-08-10	2	B	R1	17	WA
2021-08-10	2	B	R2	0	WA
2021-08-10	2	B	R3	6	WA
2021-08-10	2	B	R4	1	WA
2021-08-10	2	B	R5	51	WA
2021-08-10	2	B	R6	2	WA
2021-08-10	2	B	R7	13	WA
2021-08-10	2	B	R8	3	WA
2021-08-10	2	B	R9	15	WA
2021-08-10	2	B	I1	14	WA
2021-08-10	2	B	I2	0	WA
2021-08-10	2	B	I3	19	WA
2021-08-10	2	B	I4	10	WA
2021-08-10	2	B	I5	12	WA
2021-08-10	2	B	I6	8	WA
2021-08-10	2	B	C1	15	WA
2021-08-10	2	B	C2	2	WA
2021-08-10	2	B	C3	3	WA
2021-08-10	2	B	C4	16	WA
2021-08-10	2	B	C5	8	WA
2021-08-10	2	B	C6	12	WA
2021-08-10	2	B	C7	13	WA
2021-08-10	2	B	C8	61	WA
2021-08-10	2	B	C9	6	WA
2021-08-10	1	E	C1	9	WA
2021-08-10	1	E	C2	52	WA
2021-08-10	1	E	C3	1	WA
2021-08-10	1	E	C4	1	WA
2021-08-10	1	E	C5	1	WA
2021-08-10	1	E	C6	5	WA
2021-08-10	1	E	C7	4	WA
2021-08-10	1	E	C8	20	WA
2021-08-10	1	E	C9	0	WA
2021-08-10	1	E	I1	25	WA
2021-08-10	1	E	I2	9	WA
2021-08-10	1	E	I3	38	WA
2021-08-10	1	E	I4	4	WA
2021-08-10	1	E	I5	3	WA
2021-08-10	1	E	I6	0	WA
2021-08-10	1	E	R1	7	WA
2021-08-10	1	E	R2	7	WA
2021-08-10	1	E	R3	8	WA
2021-08-10	1	E	R4	0	WA
2021-08-10	1	E	R5	69	WA
2021-08-10	1	E	R6	14	WA
2021-08-10	1	E	R7	9	WA
2021-08-10	1	E	R8	19	WA
2021-08-10	1	E	R9	27	WA
2022-06-21	1	D	R1	7	WA
2022-06-21	1	D	R2	5	WA
2022-06-21	1	D	R3	0	WA
2022-06-21	1	D	R4	6	WA
2022-06-21	1	D	R5	0	WA
2022-06-21	1	D	R6	1	WA
2022-06-21	1	D	R7	6	WA
2022-06-21	1	D	R8	2	WA
2022-06-21	1	D	R9	0	WA
2022-06-21	1	D	I1	2	WA
2022-06-21	1	D	I2	0	WA
2022-06-21	1	D	I3	3	WA
2022-06-21	1	D	I4	7	WA
2022-06-21	1	D	I5	4	WA
2022-06-21	1	D	I6	1	WA
2022-06-21	1	D	C1	21	WA
2022-06-21	1	D	C2	24	WA
2022-06-21	1	D	C3	6	WA
2022-06-21	1	D	C4	3	WA
2022-06-21	1	D	C5	2	WA
2022-06-21	1	D	C6	10	WA
2022-06-21	1	D	C7	1	WA
2022-06-21	1	D	C8	22	WA
2022-06-21	1	D	C9	6	WA
2022-06-21	2	C	C1	24	WA
2022-06-21	2	C	C2	25	WA
2022-06-21	2	C	C3	5	WA
2022-06-21	2	C	C4	10	WA
2022-06-21	2	C	C5	4	WA
2022-06-21	2	C	C6	74	WA
2022-06-21	2	C	C7	8	WA
2022-06-21	2	C	C8	5	WA
2022-06-21	2	C	C9	9	WA
2022-06-21	2	C	I1	46	WA
2022-06-21	2	C	I2	30	WA
2022-06-21	2	C	I3	51	WA
2022-06-21	2	C	I4	3	WA
2022-06-21	2	C	I5	46	WA
2022-06-21	2	C	I6	22	WA
2022-06-21	2	C	R1	51	WA
2022-06-21	2	C	R2	38	WA
2022-06-21	2	C	R3	98	WA
2022-06-21	2	C	R4	17	WA
2022-06-21	2	C	R5	100	WA
2022-06-21	2	C	R6	35	WA
2022-06-21	2	C	R7	64	WA
2022-06-21	2	C	R8	0	WA
2022-06-21	2	C	R9	79	WA
2022-06-21	1	B	C1	2	WA
2022-06-21	1	B	C2	47	WA
2022-06-21	1	B	C3	13	WA
2022-06-21	1	B	C4	61	WA
2022-06-21	1	B	C5	9	WA
2022-06-21	1	B	C6	25	WA
2022-06-21	1	B	C7	15	WA
2022-06-21	1	B	C8	0	WA
2022-06-21	1	B	C9	31	WA
2022-06-21	1	B	I1	10	WA
2022-06-21	1	B	I2	10	WA
2022-06-21	1	B	I3	22	WA
2022-06-21	1	B	I4	0	WA
2022-06-21	1	B	I5	8	WA
2022-06-21	1	B	I6	50	WA
2022-06-21	1	B	R1	33	WA
2022-06-21	1	B	R2	2	WA
2022-06-21	1	B	R3	4	WA
2022-06-21	1	B	R4	38	WA
2022-06-21	1	B	R5	140	WA
2022-06-21	1	B	R6	0	WA
2022-06-21	1	B	R7	4	WA
2022-06-21	1	B	R8	1	WA
2022-06-21	1	B	R9	12	WA
2022-06-21	2	A	R1	15	WA
2022-06-21	2	A	R2	2	WA
2022-06-21	2	A	R3	59	WA
2022-06-21	2	A	R4	19	WA
2022-06-21	2	A	R5	2	WA
2022-06-21	2	A	R6	0	WA
2022-06-21	2	A	R7	8	WA
2022-06-21	2	A	R8	0	WA
2022-06-21	2	A	R9	0	WA
2022-06-21	2	A	I1	4	WA
2022-06-21	2	A	I2	0	WA
2022-06-21	2	A	I3	4	WA
2022-06-21	2	A	I4	0	WA
2022-06-21	2	A	I5	1	WA
2022-06-21	2	A	I6	0	WA
2022-06-21	2	A	C1	2	WA
2022-06-21	2	A	C2	29	WA
2022-06-21	2	A	C3	0	WA
2022-06-21	2	A	C4	27	WA
2022-06-21	2	A	C5	2	WA
2022-06-21	2	A	C6	4	WA
2022-06-21	2	A	C7	0	WA
2022-06-21	2	A	C8	12	WA
2022-06-21	2	A	C9	0	WA
2022-06-21	1	C	C1	48	WA
2022-06-21	1	C	C2	14	WA
2022-06-21	1	C	C3	17	WA
2022-06-21	1	C	C4	6	WA
2022-06-21	1	C	C5	37	WA
2022-06-21	1	C	C6	14	WA
2022-06-21	1	C	C7	34	WA
2022-06-21	1	C	C8	69	WA
2022-06-21	1	C	C9	39	WA
2022-06-21	1	C	I1	43	WA
2022-06-21	1	C	I2	39	WA
2022-06-21	1	C	I3	25	WA
2022-06-21	1	C	I4	47	WA
2022-06-21	1	C	I5	0	WA
2022-06-21	1	C	I6	43	WA
2022-06-21	1	C	R1	40	WA
2022-06-21	1	C	R2	22	WA
2022-06-21	1	C	R3	42	WA
2022-06-21	1	C	R4	108	WA
2022-06-21	1	C	R5	55	WA
2022-06-21	1	C	R6	37	WA
2022-06-21	1	C	R7	140	WA
2022-06-21	1	C	R8	120	WA
2022-06-21	1	C	R9	52	WA
2022-06-21	2	E	R1	26	WA
2022-06-21	2	E	R2	51	WA
2022-06-21	2	E	R3	22	WA
2022-06-21	2	E	R4	106	WA
2022-06-21	2	E	R5	58	WA
2022-06-21	2	E	R6	52	WA
2022-06-21	2	E	R7	16	WA
2022-06-21	2	E	R8	68	WA
2022-06-21	2	E	R9	59	WA
2022-06-21	2	E	I1	77	WA
2022-06-21	2	E	I2	85	WA
2022-06-21	2	E	I3	20	WA
2022-06-21	2	E	I4	60	WA
2022-06-21	2	E	I5	35	WA
2022-06-21	2	E	I6	84	WA
2022-06-21	2	E	C1	57	WA
2022-06-21	2	E	C2	130	WA
2022-06-21	2	E	C3	76	WA
2022-06-21	2	E	C4	33	WA
2022-06-21	2	E	C5	32	WA
2022-06-21	2	E	C6	35	WA
2022-06-21	2	E	C7	114	WA
2022-06-21	2	E	C8	0	WA
2022-06-21	2	E	C9	41	WA
2022-06-21	1	A	C1	65	WA
2022-06-21	1	A	C2	25	WA
2022-06-21	1	A	C3	47	WA
2022-06-21	1	A	C4	33	WA
2022-06-21	1	A	C5	134	WA
2022-06-21	1	A	C6	37	WA
2022-06-21	1	A	C7	29	WA
2022-06-21	1	A	C8	14	WA
2022-06-21	1	A	C9	140	WA
2022-06-21	1	A	I1	36	WA
2022-06-21	1	A	I2	100	WA
2022-06-21	1	A	I3	35	WA
2022-06-21	1	A	I4	32	WA
2022-06-21	1	A	I5	58	WA
2022-06-21	1	A	I6	50	WA
2022-06-21	1	A	R1	9	WA
2022-06-21	1	A	R2	55	WA
2022-06-21	1	A	R3	100	WA
2022-06-21	1	A	R4	39	WA
2022-06-21	1	A	R5	91	WA
2022-06-21	1	A	R6	9	WA
2022-06-21	1	A	R7	40	WA
2022-06-21	1	A	R8	86	WA
2022-06-21	1	A	R9	1	WA
2022-06-21	2	D	R1	31	WA
2022-06-21	2	D	R2	68	WA
2022-06-21	2	D	R3	71	WA
2022-06-21	2	D	R4	63	WA
2022-06-21	2	D	R5	38	WA
2022-06-21	2	D	R6	80	WA
2022-06-21	2	D	R7	46	WA
2022-06-21	2	D	R8	108	WA
2022-06-21	2	D	R9	32	WA
2022-06-21	2	D	I1	10	WA
2022-06-21	2	D	I2	62	WA
2022-06-21	2	D	I3	39	WA
2022-06-21	2	D	I4	66	WA
2022-06-21	2	D	I5	13	WA
2022-06-21	2	D	I6	41	WA
2022-06-21	2	D	C1	84	WA
2022-06-21	2	D	C2	79	WA
2022-06-21	2	D	C3	106	WA
2022-06-21	2	D	C4	73	WA
2022-06-21	2	D	C5	95	WA
2022-06-21	2	D	C6	30	WA
2022-06-21	2	D	C7	36	WA
2022-06-21	2	D	C8	130	WA
2022-06-21	2	D	C9	66	WA
2022-06-21	2	B	R1	21	WA
2022-06-21	2	B	R2	96	WA
2022-06-21	2	B	R3	41	WA
2022-06-21	2	B	R4	130	WA
2022-06-21	2	B	R5	32	WA
2022-06-21	2	B	R6	7	WA
2022-06-21	2	B	R7	65	WA
2022-06-21	2	B	R8	21	WA
2022-06-21	2	B	R9	20	WA
2022-06-21	2	B	I1	47	WA
2022-06-21	2	B	I2	31	WA
2022-06-21	2	B	I3	58	WA
2022-06-21	2	B	I4	14	WA
2022-06-21	2	B	I5	95	WA
2022-06-21	2	B	I6	15	WA
2022-06-21	2	B	C1	69	WA
2022-06-21	2	B	C2	59	WA
2022-06-21	2	B	C3	83	WA
2022-06-21	2	B	C4	42	WA
2022-06-21	2	B	C5	43	WA
2022-06-21	2	B	C6	39	WA
2022-06-21	2	B	C7	28	WA
2022-06-21	2	B	C8	120	WA
2022-06-21	2	B	C9	24	WA
2022-06-21	1	E	C1	34	WA
2022-06-21	1	E	C2	23	WA
2022-06-21	1	E	C3	0	WA
2022-06-21	1	E	C4	2	WA
2022-06-21	1	E	C5	83	WA
2022-06-21	1	E	C6	51	WA
2022-06-21	1	E	C7	36	WA
2022-06-21	1	E	C8	17	WA
2022-06-21	1	E	C9	37	WA
2022-06-21	1	E	I1	10	WA
2022-06-21	1	E	I2	44	WA
2022-06-21	1	E	I3	25	WA
2022-06-21	1	E	I4	40	WA
2022-06-21	1	E	I5	7	WA
2022-06-21	1	E	I6	23	WA
2022-06-21	1	E	R1	93	WA
2022-06-21	1	E	R2	8	WA
2022-06-21	1	E	R3	38	WA
2022-06-21	1	E	R4	125	WA
2022-06-21	1	E	R5	18	WA
2022-06-21	1	E	R6	126	WA
2022-06-21	1	E	R7	54	WA
2022-06-21	1	E	R8	52	WA
2022-06-21	1	E	R9	21	WA
2022-07-19	1	D	R1	22	WA
2022-07-19	1	D	R2	0	WA
2022-07-19	1	D	R3	6	WA
2022-07-19	1	D	R4	7	WA
2022-07-19	1	D	R5	15	WA
2022-07-19	1	D	R6	3	WA
2022-07-19	1	D	R7	24	WA
2022-07-19	1	D	R8	6	WA
2022-07-19	1	D	R9	2	WA
2022-07-19	1	D	I1	7	WA
2022-07-19	1	D	I2	1	WA
2022-07-19	1	D	I3	14	WA
2022-07-19	1	D	I4	0	WA
2022-07-19	1	D	I5	2	WA
2022-07-19	1	D	I6	0	WA
2022-07-19	1	D	C1	0	WA
2022-07-19	1	D	C2	15	WA
2022-07-19	1	D	C3	0	WA
2022-07-19	1	D	C4	5	WA
2022-07-19	1	D	C5	6	WA
2022-07-19	1	D	C6	0	WA
2022-07-19	1	D	C7	0	WA
2022-07-19	1	D	C8	8	WA
2022-07-19	1	D	C9	0	WA
2022-07-19	2	C	C1	0	WA
2022-07-19	2	C	C2	5	WA
2022-07-19	2	C	C3	0	WA
2022-07-19	2	C	C4	7	WA
2022-07-19	2	C	C5	14	WA
2022-07-19	2	C	C6	60	WA
2022-07-19	2	C	C7	6	WA
2022-07-19	2	C	C8	22	WA
2022-07-19	2	C	C9	6	WA
2022-07-19	2	C	I1	14	WA
2022-07-19	2	C	I2	4	WA
2022-07-19	2	C	I3	4	WA
2022-07-19	2	C	I4	0	WA
2022-07-19	2	C	I5	36	WA
2022-07-19	2	C	I6	14	WA
2022-07-19	2	C	R1	71	WA
2022-07-19	2	C	R2	11	WA
2022-07-19	2	C	R3	21	WA
2022-07-19	2	C	R4	0	WA
2022-07-19	2	C	R5	43	WA
2022-07-19	2	C	R6	31	WA
2022-07-19	2	C	R7	47	WA
2022-07-19	2	C	R8	0	WA
2022-07-19	2	C	R9	39	WA
2022-07-19	1	B	C1	4	WA
2022-07-19	1	B	C2	26	WA
2022-07-19	1	B	C3	3	WA
2022-07-19	1	B	C4	40	WA
2022-07-19	1	B	C5	12	WA
2022-07-19	1	B	C6	26	WA
2022-07-19	1	B	C7	7	WA
2022-07-19	1	B	C8	0	WA
2022-07-19	1	B	C9	0	WA
2022-07-19	1	B	I1	9	WA
2022-07-19	1	B	I2	0	WA
2022-07-19	1	B	I3	7	WA
2022-07-19	1	B	I4	0	WA
2022-07-19	1	B	I5	17	WA
2022-07-19	1	B	I6	19	WA
2022-07-19	1	B	R1	28	WA
2022-07-19	1	B	R2	14	WA
2022-07-19	1	B	R3	12	WA
2022-07-19	1	B	R4	10	WA
2022-07-19	1	B	R5	3	WA
2022-07-19	1	B	R6	0	WA
2022-07-19	1	B	R7	4	WA
2022-07-19	1	B	R8	11	WA
2022-07-19	1	B	R9	13	WA
2022-07-19	2	A	R1	22	WA
2022-07-19	2	A	R2	0	WA
2022-07-19	2	A	R3	0	WA
2022-07-19	2	A	R4	24	WA
2022-07-19	2	A	R5	0	WA
2022-07-19	2	A	R6	3	WA
2022-07-19	2	A	R7	1	WA
2022-07-19	2	A	R8	0	WA
2022-07-19	2	A	R9	2	WA
2022-07-19	2	A	I1	20	WA
2022-07-19	2	A	I2	0	WA
2022-07-19	2	A	I3	0	WA
2022-07-19	2	A	I4	0	WA
2022-07-19	2	A	I5	0	WA
2022-07-19	2	A	I6	0	WA
2022-07-19	2	A	C1	0	WA
2022-07-19	2	A	C2	11	WA
2022-07-19	2	A	C3	1	WA
2022-07-19	2	A	C4	19	WA
2022-07-19	2	A	C5	0	WA
2022-07-19	2	A	C6	14	WA
2022-07-19	2	A	C7	0	WA
2022-07-19	2	A	C8	3	WA
2022-07-19	2	A	C9	6	WA
2022-07-19	1	C	C1	0	WA
2022-07-19	1	C	C2	2	WA
2022-07-19	1	C	C3	19	WA
2022-07-19	1	C	C4	2	WA
2022-07-19	1	C	C5	18	WA
2022-07-19	1	C	C6	4	WA
2022-07-19	1	C	C7	38	WA
2022-07-19	1	C	C8	15	WA
2022-07-19	1	C	C9	31	WA
2022-07-19	1	C	I1	23	WA
2022-07-19	1	C	I2	33	WA
2022-07-19	1	C	I3	14	WA
2022-07-19	1	C	I4	46	WA
2022-07-19	1	C	I5	6	WA
2022-07-19	1	C	I6	19	WA
2022-07-19	1	C	R1	6	WA
2022-07-19	1	C	R2	8	WA
2022-07-19	1	C	R3	0	WA
2022-07-19	1	C	R4	38	WA
2022-07-19	1	C	R5	25	WA
2022-07-19	1	C	R6	45	WA
2022-07-19	1	C	R7	17	WA
2022-07-19	1	C	R8	23	WA
2022-07-19	1	C	R9	0	WA
2022-07-19	2	E	R1	10	WA
2022-07-19	2	E	R2	4	WA
2022-07-19	2	E	R3	15	WA
2022-07-19	2	E	R4	25	WA
2022-07-19	2	E	R5	25	WA
2022-07-19	2	E	R6	17	WA
2022-07-19	2	E	R7	4	WA
2022-07-19	2	E	R8	10	WA
2022-07-19	2	E	R9	3	WA
2022-07-19	2	E	I1	10	WA
2022-07-19	2	E	I2	27	WA
2022-07-19	2	E	I3	2	WA
2022-07-19	2	E	I4	24	WA
2022-07-19	2	E	I5	14	WA
2022-07-19	2	E	I6	0	WA
2022-07-19	2	E	C1	11	WA
2022-07-19	2	E	C2	7	WA
2022-07-19	2	E	C3	23	WA
2022-07-19	2	E	C4	8	WA
2022-07-19	2	E	C5	19	WA
2022-07-19	2	E	C6	5	WA
2022-07-19	2	E	C7	15	WA
2022-07-19	2	E	C8	5	WA
2022-07-19	2	E	C9	35	WA
2022-07-19	1	A	C1	12	WA
2022-07-19	1	A	C2	10	WA
2022-07-19	1	A	C3	32	WA
2022-07-19	1	A	C4	7	WA
2022-07-19	1	A	C5	56	WA
2022-07-19	1	A	C6	12	WA
2022-07-19	1	A	C7	37	WA
2022-07-19	1	A	C8	14	WA
2022-07-19	1	A	C9	25	WA
2022-07-19	1	A	I1	9	WA
2022-07-19	1	A	I2	39	WA
2022-07-19	1	A	I3	12	WA
2022-07-19	1	A	I4	17	WA
2022-07-19	1	A	I5	9	WA
2022-07-19	1	A	I6	23	WA
2022-07-19	1	A	R1	3	WA
2022-07-19	1	A	R2	26	WA
2022-07-19	1	A	R3	22	WA
2022-07-19	1	A	R4	21	WA
2022-07-19	1	A	R5	0	WA
2022-07-19	1	A	R6	7	WA
2022-07-19	1	A	R7	6	WA
2022-07-19	1	A	R8	33	WA
2022-07-19	1	A	R9	5	WA
2022-07-19	2	D	R1	0	WA
2022-07-19	2	D	R2	54	WA
2022-07-19	2	D	R3	5	WA
2022-07-19	2	D	R4	33	WA
2022-07-19	2	D	R5	13	WA
2022-07-19	2	D	R6	12	WA
2022-07-19	2	D	R7	20	WA
2022-07-19	2	D	R8	32	WA
2022-07-19	2	D	R9	4	WA
2022-07-19	2	D	I1	5	WA
2022-07-19	2	D	I2	11	WA
2022-07-19	2	D	I3	2	WA
2022-07-19	2	D	I4	37	WA
2022-07-19	2	D	I5	13	WA
2022-07-19	2	D	I6	8	WA
2022-07-19	2	D	C1	43	WA
2022-07-19	2	D	C2	12	WA
2022-07-19	2	D	C3	55	WA
2022-07-19	2	D	C4	25	WA
2022-07-19	2	D	C5	37	WA
2022-07-19	2	D	C6	0	WA
2022-07-19	2	D	C7	4	WA
2022-07-19	2	D	C8	19	WA
2022-07-19	2	D	C9	31	WA
2022-07-19	2	B	R1	16	WA
2022-07-19	2	B	R2	10	WA
2022-07-19	2	B	R3	22	WA
2022-07-19	2	B	R4	4	WA
2022-07-19	2	B	R5	12	WA
2022-07-19	2	B	R6	1	WA
2022-07-19	2	B	R7	30	WA
2022-07-19	2	B	R8	11	WA
2022-07-19	2	B	R9	22	WA
2022-07-19	2	B	I1	41	WA
2022-07-19	2	B	I2	1	WA
2022-07-19	2	B	I3	11	WA
2022-07-19	2	B	I4	2	WA
2022-07-19	2	B	I5	29	WA
2022-07-19	2	B	I6	10	WA
2022-07-19	2	B	C1	23	WA
2022-07-19	2	B	C2	17	WA
2022-07-19	2	B	C3	0	WA
2022-07-19	2	B	C4	28	WA
2022-07-19	2	B	C5	8	WA
2022-07-19	2	B	C6	22	WA
2022-07-19	2	B	C7	3	WA
2022-07-19	2	B	C8	40	WA
2022-07-19	2	B	C9	11	WA
2022-07-19	1	E	C1	10	WA
2022-07-19	1	E	C2	25	WA
2022-07-19	1	E	C3	7	WA
2022-07-19	1	E	C4	31	WA
2022-07-19	1	E	C5	9	WA
2022-07-19	1	E	C6	10	WA
2022-07-19	1	E	C7	8	WA
2022-07-19	1	E	C8	48	WA
2022-07-19	1	E	C9	11	WA
2022-07-19	1	E	I1	27	WA
2022-07-19	1	E	I2	5	WA
2022-07-19	1	E	I3	34	WA
2022-07-19	1	E	I4	7	WA
2022-07-19	1	E	I5	13	WA
2022-07-19	1	E	I6	5	WA
2022-07-19	1	E	R1	62	WA
2022-07-19	1	E	R2	6	WA
2022-07-19	1	E	R3	23	WA
2022-07-19	1	E	R4	2	WA
2022-07-19	1	E	R5	38	WA
2022-07-19	1	E	R6	17	WA
2022-07-19	1	E	R7	25	WA
2022-07-19	1	E	R8	10	WA
2022-07-19	1	E	R9	40	WA
2022-08-16	1	D	R1	13	WA
2022-08-16	1	D	R2	1	WA
2022-08-16	1	D	R3	5	WA
2022-08-16	1	D	R4	3	WA
2022-08-16	1	D	R5	16	WA
2022-08-16	1	D	R6	0	WA
2022-08-16	1	D	R7	11	WA
2022-08-16	1	D	R8	3	WA
2022-08-16	1	D	R9	14	WA
2022-08-16	1	D	I1	4	WA
2022-08-16	1	D	I2	0	WA
2022-08-16	1	D	I3	7	WA
2022-08-16	1	D	I4	0	WA
2022-08-16	1	D	I5	6	WA
2022-08-16	1	D	I6	0	WA
2022-08-16	1	D	C1	9	WA
2022-08-16	1	D	C2	5	WA
2022-08-16	1	D	C3	0	WA
2022-08-16	1	D	C4	6	WA
2022-08-16	1	D	C5	4	WA
2022-08-16	1	D	C6	4	WA
2022-08-16	1	D	C7	1	WA
2022-08-16	1	D	C8	10	WA
2022-08-16	1	D	C9	0	WA
2022-08-16	2	C	C1	11	WA
2022-08-16	2	C	C2	16	WA
2022-08-16	2	C	C3	4	WA
2022-08-16	2	C	C4	0	WA
2022-08-16	2	C	C5	11	WA
2022-08-16	2	C	C6	9	WA
2022-08-16	2	C	C7	5	WA
2022-08-16	2	C	C8	19	WA
2022-08-16	2	C	C9	3	WA
2022-08-16	2	C	I1	6	WA
2022-08-16	2	C	I2	9	WA
2022-08-16	2	C	I3	9	WA
2022-08-16	2	C	I4	0	WA
2022-08-16	2	C	I5	0	WA
2022-08-16	2	C	I6	27	WA
2022-08-16	2	C	R1	27	WA
2022-08-16	2	C	R2	4	WA
2022-08-16	2	C	R3	11	WA
2022-08-16	2	C	R4	0	WA
2022-08-16	2	C	R5	5	WA
2022-08-16	2	C	R6	13	WA
2022-08-16	2	C	R7	13	WA
2022-08-16	2	C	R8	9	WA
2022-08-16	2	C	R9	35	WA
2022-08-16	1	B	C1	5	WA
2022-08-16	1	B	C2	31	WA
2022-08-16	1	B	C3	2	WA
2022-08-16	1	B	C4	31	WA
2022-08-16	1	B	C5	11	WA
2022-08-16	1	B	C6	16	WA
2022-08-16	1	B	C7	1	WA
2022-08-16	1	B	C8	14	WA
2022-08-16	1	B	C9	3	WA
2022-08-16	1	B	I1	17	WA
2022-08-16	1	B	I2	0	WA
2022-08-16	1	B	I3	7	WA
2022-08-16	1	B	I4	2	WA
2022-08-16	1	B	I5	8	WA
2022-08-16	1	B	I6	14	WA
2022-08-16	1	B	R1	23	WA
2022-08-16	1	B	R2	11	WA
2022-08-16	1	B	R3	6	WA
2022-08-16	1	B	R4	5	WA
2022-08-16	1	B	R5	31	WA
2022-08-16	1	B	R6	0	WA
2022-08-16	1	B	R7	0	WA
2022-08-16	1	B	R8	16	WA
2022-08-16	1	B	R9	3	WA
2022-08-16	2	A	R1	7	WA
2022-08-16	2	A	R2	0	WA
2022-08-16	2	A	R3	11	WA
2022-08-16	2	A	R4	9	WA
2022-08-16	2	A	R5	0	WA
2022-08-16	2	A	R6	1	WA
2022-08-16	2	A	R7	0	WA
2022-08-16	2	A	R8	0	WA
2022-08-16	2	A	R9	0	WA
2022-08-16	2	A	I1	2	WA
2022-08-16	2	A	I2	0	WA
2022-08-16	2	A	I3	3	WA
2022-08-16	2	A	I4	0	WA
2022-08-16	2	A	I5	4	WA
2022-08-16	2	A	I6	7	WA
2022-08-16	2	A	C1	0	WA
2022-08-16	2	A	C2	1	WA
2022-08-16	2	A	C3	0	WA
2022-08-16	2	A	C4	5	WA
2022-08-16	2	A	C5	0	WA
2022-08-16	2	A	C6	9	WA
2022-08-16	2	A	C7	2	WA
2022-08-16	2	A	C8	13	WA
2022-08-16	2	A	C9	0	WA
2022-08-16	1	C	C1	0	WA
2022-08-16	1	C	C2	0	WA
2022-08-16	1	C	C3	9	WA
2022-08-16	1	C	C4	5	WA
2022-08-16	1	C	C5	19	WA
2022-08-16	1	C	C6	10	WA
2022-08-16	1	C	C7	0	WA
2022-08-16	1	C	C8	14	WA
2022-08-16	1	C	C9	19	WA
2022-08-16	1	C	I1	6	WA
2022-08-16	1	C	I2	0	WA
2022-08-16	1	C	I3	18	WA
2022-08-16	1	C	I4	16	WA
2022-08-16	1	C	I5	0	WA
2022-08-16	1	C	I6	0	WA
2022-08-16	1	C	R1	0	WA
2022-08-16	1	C	R2	7	WA
2022-08-16	1	C	R3	0	WA
2022-08-16	1	C	R4	2	WA
2022-08-16	1	C	R5	14	WA
2022-08-16	1	C	R6	0	WA
2022-08-16	1	C	R7	28	WA
2022-08-16	1	C	R8	25	WA
2022-08-16	1	C	R9	5	WA
2022-08-16	2	E	R1	0	WA
2022-08-16	2	E	R2	32	WA
2022-08-16	2	E	R3	2	WA
2022-08-16	2	E	R4	18	WA
2022-08-16	2	E	R5	25	WA
2022-08-16	2	E	R6	16	WA
2022-08-16	2	E	R7	9	WA
2022-08-16	2	E	R8	44	WA
2022-08-16	2	E	R9	5	WA
2022-08-16	2	E	I1	21	WA
2022-08-16	2	E	I2	36	WA
2022-08-16	2	E	I3	3	WA
2022-08-16	2	E	I4	10	WA
2022-08-16	2	E	I5	9	WA
2022-08-16	2	E	I6	3	WA
2022-08-16	2	E	C1	19	WA
2022-08-16	2	E	C2	8	WA
2022-08-16	2	E	C3	22	WA
2022-08-16	2	E	C4	8	WA
2022-08-16	2	E	C5	11	WA
2022-08-16	2	E	C6	1	WA
2022-08-16	2	E	C7	2	WA
2022-08-16	2	E	C8	15	WA
2022-08-16	2	E	C9	27	WA
2022-08-16	1	A	C1	4	WA
2022-08-16	1	A	C2	15	WA
2022-08-16	1	A	C3	27	WA
2022-08-16	1	A	C4	0	WA
2022-08-16	1	A	C5	21	WA
2022-08-16	1	A	C6	2	WA
2022-08-16	1	A	C7	8	WA
2022-08-16	1	A	C8	8	WA
2022-08-16	1	A	C9	16	WA
2022-08-16	1	A	I1	12	WA
2022-08-16	1	A	I2	25	WA
2022-08-16	1	A	I3	2	WA
2022-08-16	1	A	I4	17	WA
2022-08-16	1	A	I5	3	WA
2022-08-16	1	A	I6	11	WA
2022-08-16	1	A	R1	0	WA
2022-08-16	1	A	R2	20	WA
2022-08-16	1	A	R3	7	WA
2022-08-16	1	A	R4	9	WA
2022-08-16	1	A	R5	2	WA
2022-08-16	1	A	R6	3	WA
2022-08-16	1	A	R7	19	WA
2022-08-16	1	A	R8	26	WA
2022-08-16	1	A	R9	1	WA
2022-08-16	2	D	R1	0	WA
2022-08-16	2	D	R2	11	WA
2022-08-16	2	D	R3	0	WA
2022-08-16	2	D	R4	7	WA
2022-08-16	2	D	R5	7	WA
2022-08-16	2	D	R6	6	WA
2022-08-16	2	D	R7	0	WA
2022-08-16	2	D	R8	17	WA
2022-08-16	2	D	R9	2	WA
2022-08-16	2	D	I1	2	WA
2022-08-16	2	D	I2	7	WA
2022-08-16	2	D	I3	0	WA
2022-08-16	2	D	I4	12	WA
2022-08-16	2	D	I5	3	WA
2022-08-16	2	D	I6	1	WA
2022-08-16	2	D	C1	11	WA
2022-08-16	2	D	C2	0	WA
2022-08-16	2	D	C3	31	WA
2022-08-16	2	D	C4	5	WA
2022-08-16	2	D	C5	21	WA
2022-08-16	2	D	C6	20	WA
2022-08-16	2	D	C7	39	WA
2022-08-16	2	D	C8	3	WA
2022-08-16	2	D	C9	0	WA
2022-08-16	2	B	R1	6	WA
2022-08-16	2	B	R2	11	WA
2022-08-16	2	B	R3	11	WA
2022-08-16	2	B	R4	0	WA
2022-08-16	2	B	R5	15	WA
2022-08-16	2	B	R6	0	WA
2022-08-16	2	B	R7	13	WA
2022-08-16	2	B	R8	4	WA
2022-08-16	2	B	R9	0	WA
2022-08-16	2	B	I1	27	WA
2022-08-16	2	B	I2	0	WA
2022-08-16	2	B	I3	7	WA
2022-08-16	2	B	I4	4	WA
2022-08-16	2	B	I5	8	WA
2022-08-16	2	B	I6	8	WA
2022-08-16	2	B	C1	11	WA
2022-08-16	2	B	C2	7	WA
2022-08-16	2	B	C3	0	WA
2022-08-16	2	B	C4	0	WA
2022-08-16	2	B	C5	3	WA
2022-08-16	2	B	C6	10	WA
2022-08-16	2	B	C7	0	WA
2022-08-16	2	B	C8	67	WA
2022-08-16	2	B	C9	7	WA
2022-08-16	1	E	C1	8	WA
2022-08-16	1	E	C2	37	WA
2022-08-16	1	E	C3	0	WA
2022-08-16	1	E	C4	16	WA
2022-08-16	1	E	C5	1	WA
2022-08-16	1	E	C6	12	WA
2022-08-16	1	E	C7	1	WA
2022-08-16	1	E	C8	26	WA
2022-08-16	1	E	C9	7	WA
2022-08-16	1	E	I1	31	WA
2022-08-16	1	E	I2	4	WA
2022-08-16	1	E	I3	33	WA
2022-08-16	1	E	I4	2	WA
2022-08-16	1	E	I5	2	WA
2022-08-16	1	E	I6	0	WA
2022-08-16	1	E	R1	19	WA
2022-08-16	1	E	R2	1	WA
2022-08-16	1	E	R3	16	WA
2022-08-16	1	E	R4	0	WA
2022-08-16	1	E	R5	41	WA
2022-08-16	1	E	R6	2	WA
2022-08-16	1	E	R7	17	WA
2022-08-16	1	E	R8	9	WA
2022-08-16	1	E	R9	27	WA
2022-09-13	1	D	R1	3	WA
2022-09-13	1	D	R2	2	WA
2022-09-13	1	D	R3	0	WA
2022-09-13	1	D	R4	0	WA
2022-09-13	1	D	R5	1	WA
2022-09-13	1	D	R6	3	WA
2022-09-13	1	D	R7	3	WA
2022-09-13	1	D	R8	0	WA
2022-09-13	1	D	R9	1	WA
2022-09-13	1	D	I1	6	WA
2022-09-13	1	D	I2	0	WA
2022-09-13	1	D	I3	3	WA
2022-09-13	1	D	I4	0	WA
2022-09-13	1	D	I5	3	WA
2022-09-13	1	D	I6	0	WA
2022-09-13	1	D	C1	3	WA
2022-09-13	1	D	C2	0	WA
2022-09-13	1	D	C3	2	WA
2022-09-13	1	D	C4	6	WA
2022-09-13	1	D	C5	0	WA
2022-09-13	1	D	C6	0	WA
2022-09-13	1	D	C7	0	WA
2022-09-13	1	D	C8	0	WA
2022-09-13	1	D	C9	0	WA
2022-09-13	2	C	C1	2	WA
2022-09-13	2	C	C2	5	WA
2022-09-13	2	C	C3	0	WA
2022-09-13	2	C	C4	2	WA
2022-09-13	2	C	C5	0	WA
2022-09-13	2	C	C6	3	WA
2022-09-13	2	C	C7	5	WA
2022-09-13	2	C	C8	0	WA
2022-09-13	2	C	C9	0	WA
2022-09-13	2	C	I1	35	WA
2022-09-13	2	C	I2	0	WA
2022-09-13	2	C	I3	8	WA
2022-09-13	2	C	I4	0	WA
2022-09-13	2	C	I5	9	WA
2022-09-13	2	C	I6	10	WA
2022-09-13	2	C	R1	17	WA
2022-09-13	2	C	R2	3	WA
2022-09-13	2	C	R3	12	WA
2022-09-13	2	C	R4	0	WA
2022-09-13	2	C	R5	0	WA
2022-09-13	2	C	R6	11	WA
2022-09-13	2	C	R7	20	WA
2022-09-13	2	C	R8	6	WA
2022-09-13	2	C	R9	31	WA
2022-09-13	1	B	C1	7	WA
2022-09-13	1	B	C2	16	WA
2022-09-13	1	B	C3	0	WA
2022-09-13	1	B	C4	13	WA
2022-09-13	1	B	C5	3	WA
2022-09-13	1	B	C6	12	WA
2022-09-13	1	B	C7	1	WA
2022-09-13	1	B	C8	2	WA
2022-09-13	1	B	C9	9	WA
2022-09-13	1	B	I1	5	WA
2022-09-13	1	B	I2	0	WA
2022-09-13	1	B	I3	5	WA
2022-09-13	1	B	I4	3	WA
2022-09-13	1	B	I5	6	WA
2022-09-13	1	B	I6	3	WA
2022-09-13	1	B	R1	5	WA
2022-09-13	1	B	R2	0	WA
2022-09-13	1	B	R3	5	WA
2022-09-13	1	B	R4	1	WA
2022-09-13	1	B	R5	9	WA
2022-09-13	1	B	R6	1	WA
2022-09-13	1	B	R7	0	WA
2022-09-13	1	B	R8	2	WA
2022-09-13	1	B	R9	1	WA
2022-09-13	2	A	R1	0	WA
2022-09-13	2	A	R2	1	WA
2022-09-13	2	A	R3	10	WA
2022-09-13	2	A	R4	0	WA
2022-09-13	2	A	R5	0	WA
2022-09-13	2	A	R6	0	WA
2022-09-13	2	A	R7	0	WA
2022-09-13	2	A	R8	0	WA
2022-09-13	2	A	R9	0	WA
2022-09-13	2	A	I1	0	WA
2022-09-13	2	A	I2	0	WA
2022-09-13	2	A	I3	3	WA
2022-09-13	2	A	I4	0	WA
2022-09-13	2	A	I5	1	WA
2022-09-13	2	A	I6	0	WA
2022-09-13	2	A	C1	1	WA
2022-09-13	2	A	C2	11	WA
2022-09-13	2	A	C3	0	WA
2022-09-13	2	A	C4	1	WA
2022-09-13	2	A	C5	0	WA
2022-09-13	2	A	C6	4	WA
2022-09-13	2	A	C7	0	WA
2022-09-13	2	A	C8	1	WA
2022-09-13	2	A	C9	3	WA
2022-09-13	1	C	C1	6	WA
2022-09-13	1	C	C2	0	WA
2022-09-13	1	C	C3	1	WA
2022-09-13	1	C	C4	6	WA
2022-09-13	1	C	C5	3	WA
2022-09-13	1	C	C6	8	WA
2022-09-13	1	C	C7	6	WA
2022-09-13	1	C	C8	12	WA
2022-09-13	1	C	C9	7	WA
2022-09-13	1	C	I1	0	WA
2022-09-13	1	C	I2	0	WA
2022-09-13	1	C	I3	0	WA
2022-09-13	1	C	I4	14	WA
2022-09-13	1	C	I5	2	WA
2022-09-13	1	C	I6	5	WA
2022-09-13	1	C	R1	0	WA
2022-09-13	1	C	R2	5	WA
2022-09-13	1	C	R3	0	WA
2022-09-13	1	C	R4	1	WA
2022-09-13	1	C	R5	0	WA
2022-09-13	1	C	R6	0	WA
2022-09-13	1	C	R7	2	WA
2022-09-13	1	C	R8	14	WA
2022-09-13	1	C	R9	13	WA
2022-09-13	2	E	R1	0	WA
2022-09-13	2	E	R2	15	WA
2022-09-13	2	E	R3	2	WA
2022-09-13	2	E	R4	12	WA
2022-09-13	2	E	R5	0	WA
2022-09-13	2	E	R6	6	WA
2022-09-13	2	E	R7	0	WA
2022-09-13	2	E	R8	0	WA
2022-09-13	2	E	R9	0	WA
2022-09-13	2	E	I1	9	WA
2022-09-13	2	E	I2	27	WA
2022-09-13	2	E	I3	0	WA
2022-09-13	2	E	I4	8	WA
2022-09-13	2	E	I5	8	WA
2022-09-13	2	E	I6	4	WA
2022-09-13	2	E	C1	14	WA
2022-09-13	2	E	C2	2	WA
2022-09-13	2	E	C3	14	WA
2022-09-13	2	E	C4	2	WA
2022-09-13	2	E	C5	6	WA
2022-09-13	2	E	C6	0	WA
2022-09-13	2	E	C7	1	WA
2022-09-13	2	E	C8	0	WA
2022-09-13	2	E	C9	12	WA
2022-09-13	1	A	C1	0	WA
2022-09-13	1	A	C2	3	WA
2022-09-13	1	A	C3	5	WA
2022-09-13	1	A	C4	0	WA
2022-09-13	1	A	C5	6	WA
2022-09-13	1	A	C6	2	WA
2022-09-13	1	A	C7	11	WA
2022-09-13	1	A	C8	0	WA
2022-09-13	1	A	C9	2	WA
2022-09-13	1	A	I1	0	WA
2022-09-13	1	A	I2	13	WA
2022-09-13	1	A	I3	0	WA
2022-09-13	1	A	I4	3	WA
2022-09-13	1	A	I5	1	WA
2022-09-13	1	A	I6	7	WA
2022-09-13	1	A	R1	0	WA
2022-09-13	1	A	R2	5	WA
2022-09-13	1	A	R3	5	WA
2022-09-13	1	A	R4	3	WA
2022-09-13	1	A	R5	0	WA
2022-09-13	1	A	R6	0	WA
2022-09-13	1	A	R7	5	WA
2022-09-13	1	A	R8	8	WA
2022-09-13	1	A	R9	5	WA
2022-09-13	2	D	R1	0	WA
2022-09-13	2	D	R2	1	WA
2022-09-13	2	D	R3	2	WA
2022-09-13	2	D	R4	10	WA
2022-09-13	2	D	R5	0	WA
2022-09-13	2	D	R6	1	WA
2022-09-13	2	D	R7	3	WA
2022-09-13	2	D	R8	0	WA
2022-09-13	2	D	R9	0	WA
2022-09-13	2	D	I1	0	WA
2022-09-13	2	D	I2	9	WA
2022-09-13	2	D	I3	0	WA
2022-09-13	2	D	I4	8	WA
2022-09-13	2	D	I5	1	WA
2022-09-13	2	D	I6	6	WA
2022-09-13	2	D	C1	5	WA
2022-09-13	2	D	C2	2	WA
2022-09-13	2	D	C3	5	WA
2022-09-13	2	D	C4	0	WA
2022-09-13	2	D	C5	4	WA
2022-09-13	2	D	C6	2	WA
2022-09-13	2	D	C7	10	WA
2022-09-13	2	D	C8	0	WA
2022-09-13	2	D	C9	0	WA
2022-09-13	2	B	R1	13	WA
2022-09-13	2	B	R2	0	WA
2022-09-13	2	B	R3	6	WA
2022-09-13	2	B	R4	0	WA
2022-09-13	2	B	R5	0	WA
2022-09-13	2	B	R6	1	WA
2022-09-13	2	B	R7	10	WA
2022-09-13	2	B	R8	0	WA
2022-09-13	2	B	R9	0	WA
2022-09-13	2	B	I1	0	WA
2022-09-13	2	B	I2	0	WA
2022-09-13	2	B	I3	0	WA
2022-09-13	2	B	I4	6	WA
2022-09-13	2	B	I5	0	WA
2022-09-13	2	B	I6	17	WA
2022-09-13	2	B	C1	6	WA
2022-09-13	2	B	C2	0	WA
2022-09-13	2	B	C3	0	WA
2022-09-13	2	B	C4	5	WA
2022-09-13	2	B	C5	0	WA
2022-09-13	2	B	C6	12	WA
2022-09-13	2	B	C7	0	WA
2022-09-13	2	B	C8	17	WA
2022-09-13	2	B	C9	2	WA
2022-09-13	1	E	C1	1	WA
2022-09-13	1	E	C2	9	WA
2022-09-13	1	E	C3	1	WA
2022-09-13	1	E	C4	6	WA
2022-09-13	1	E	C5	0	WA
2022-09-13	1	E	C6	3	WA
2022-09-13	1	E	C7	0	WA
2022-09-13	1	E	C8	6	WA
2022-09-13	1	E	C9	3	WA
2022-09-13	1	E	I1	24	WA
2022-09-13	1	E	I2	0	WA
2022-09-13	1	E	I3	30	WA
2022-09-13	1	E	I4	0	WA
2022-09-13	1	E	I5	2	WA
2022-09-13	1	E	I6	0	WA
2022-09-13	1	E	R1	4	WA
2022-09-13	1	E	R2	1	WA
2022-09-13	1	E	R3	7	WA
2022-09-13	1	E	R4	2	WA
2022-09-13	1	E	R5	15	WA
2022-09-13	1	E	R6	2	WA
2022-09-13	1	E	R7	19	WA
2022-09-13	1	E	R8	9	WA
2022-09-13	1	E	R9	9	WA
2021-05-27	1	A	C1	0	OR
2021-05-27	1	A	C2	0	OR
2021-05-27	1	A	C3	0	OR
2021-05-27	1	A	C4	0	OR
2021-05-27	1	A	C5	0	OR
2021-05-27	1	A	C6	0	OR
2021-05-27	1	A	C7	0	OR
2021-05-27	1	A	C8	0	OR
2021-05-27	1	A	C9	0	OR
2021-05-27	1	A	I1	0	OR
2021-05-27	1	A	I2	0	OR
2021-05-27	1	A	I3	0	OR
2021-05-27	1	A	I4	0	OR
2021-05-27	1	A	I5	0	OR
2021-05-27	1	A	I6	0	OR
2021-05-27	1	A	R1	0	OR
2021-05-27	1	A	R2	0	OR
2021-05-27	1	A	R3	0	OR
2021-05-27	1	A	R4	0	OR
2021-05-27	1	A	R5	0	OR
2021-05-27	1	A	R6	0	OR
2021-05-27	1	A	R7	0	OR
2021-05-27	1	A	R8	0	OR
2021-05-27	1	A	R9	0	OR
2021-05-27	1	B	C1	0	OR
2021-05-27	1	B	C2	0	OR
2021-05-27	1	B	C3	0	OR
2021-05-27	1	B	C4	0	OR
2021-05-27	1	B	C5	0	OR
2021-05-27	1	B	C6	0	OR
2021-05-27	1	B	C7	0	OR
2021-05-27	1	B	C8	0	OR
2021-05-27	1	B	C9	0	OR
2021-05-27	1	B	I1	0	OR
2021-05-27	1	B	I2	0	OR
2021-05-27	1	B	I3	0	OR
2021-05-27	1	B	I4	0	OR
2021-05-27	1	B	I5	0	OR
2021-05-27	1	B	I6	0	OR
2021-05-27	1	B	R1	0	OR
2021-05-27	1	B	R2	0	OR
2021-05-27	1	B	R3	0	OR
2021-05-27	1	B	R4	0	OR
2021-05-27	1	B	R5	0	OR
2021-05-27	1	B	R6	0	OR
2021-05-27	1	B	R7	0	OR
2021-05-27	1	B	R8	0	OR
2021-05-27	1	B	R9	0	OR
2021-05-27	1	C	C1	0	OR
2021-05-27	1	C	C2	0	OR
2021-05-27	1	C	C3	0	OR
2021-05-27	1	C	C4	0	OR
2021-05-27	1	C	C5	0	OR
2021-05-27	1	C	C6	0	OR
2021-05-27	1	C	C7	0	OR
2021-05-27	1	C	C8	0	OR
2021-05-27	1	C	C9	0	OR
2021-05-27	1	C	I1	0	OR
2021-05-27	1	C	I2	0	OR
2021-05-27	1	C	I3	0	OR
2021-05-27	1	C	I4	0	OR
2021-05-27	1	C	I5	0	OR
2021-05-27	1	C	I6	0	OR
2021-05-27	1	C	R1	0	OR
2021-05-27	1	C	R2	0	OR
2021-05-27	1	C	R3	0	OR
2021-05-27	1	C	R4	0	OR
2021-05-27	1	C	R5	0	OR
2021-05-27	1	C	R6	0	OR
2021-05-27	1	C	R7	0	OR
2021-05-27	1	C	R8	0	OR
2021-05-27	1	C	R9	0	OR
2021-05-27	1	D	R1	0	OR
2021-05-27	1	D	R2	0	OR
2021-05-27	1	D	R3	0	OR
2021-05-27	1	D	R4	0	OR
2021-05-27	1	D	R5	0	OR
2021-05-27	1	D	R6	0	OR
2021-05-27	1	D	R7	0	OR
2021-05-27	1	D	R8	0	OR
2021-05-27	1	D	R9	0	OR
2021-05-27	1	D	I1	0	OR
2021-05-27	1	D	I2	0	OR
2021-05-27	1	D	I3	0	OR
2021-05-27	1	D	I4	0	OR
2021-05-27	1	D	I5	0	OR
2021-05-27	1	D	I6	0	OR
2021-05-27	1	D	C1	0	OR
2021-05-27	1	D	C2	0	OR
2021-05-27	1	D	C3	0	OR
2021-05-27	1	D	C4	0	OR
2021-05-27	1	D	C5	0	OR
2021-05-27	1	D	C6	0	OR
2021-05-27	1	D	C7	0	OR
2021-05-27	1	D	C8	0	OR
2021-05-27	1	D	C9	0	OR
2021-05-27	1	E	R1	0	OR
2021-05-27	1	E	R2	0	OR
2021-05-27	1	E	R3	0	OR
2021-05-27	1	E	R4	0	OR
2021-05-27	1	E	R5	0	OR
2021-05-27	1	E	R6	0	OR
2021-05-27	1	E	R7	0	OR
2021-05-27	1	E	R8	0	OR
2021-05-27	1	E	R9	0	OR
2021-05-27	1	E	I1	0	OR
2021-05-27	1	E	I2	0	OR
2021-05-27	1	E	I3	0	OR
2021-05-27	1	E	I4	0	OR
2021-05-27	1	E	I5	0	OR
2021-05-27	1	E	I6	0	OR
2021-05-27	1	E	C1	0	OR
2021-05-27	1	E	C2	0	OR
2021-05-27	1	E	C3	0	OR
2021-05-27	1	E	C4	0	OR
2021-05-27	1	E	C5	0	OR
2021-05-27	1	E	C6	0	OR
2021-05-27	1	E	C7	0	OR
2021-05-27	1	E	C8	0	OR
2021-05-27	1	E	C9	0	OR
2021-05-27	2	A	R1	0	OR
2021-05-27	2	A	R2	0	OR
2021-05-27	2	A	R3	0	OR
2021-05-27	2	A	R4	0	OR
2021-05-27	2	A	R5	0	OR
2021-05-27	2	A	R6	0	OR
2021-05-27	2	A	R7	0	OR
2021-05-27	2	A	R8	0	OR
2021-05-27	2	A	R9	0	OR
2021-05-27	2	A	I1	0	OR
2021-05-27	2	A	I2	0	OR
2021-05-27	2	A	I3	0	OR
2021-05-27	2	A	I4	0	OR
2021-05-27	2	A	I5	0	OR
2021-05-27	2	A	I6	0	OR
2021-05-27	2	A	C1	0	OR
2021-05-27	2	A	C2	0	OR
2021-05-27	2	A	C3	0	OR
2021-05-27	2	A	C4	0	OR
2021-05-27	2	A	C5	0	OR
2021-05-27	2	A	C6	0	OR
2021-05-27	2	A	C7	0	OR
2021-05-27	2	A	C8	0	OR
2021-05-27	2	A	C9	0	OR
2021-05-27	2	B	C1	0	OR
2021-05-27	2	B	C2	0	OR
2021-05-27	2	B	C3	0	OR
2021-05-27	2	B	C4	0	OR
2021-05-27	2	B	C5	0	OR
2021-05-27	2	B	C6	0	OR
2021-05-27	2	B	C7	0	OR
2021-05-27	2	B	C8	0	OR
2021-05-27	2	B	C9	0	OR
2021-05-27	2	B	I1	0	OR
2021-05-27	2	B	I2	0	OR
2021-05-27	2	B	I3	0	OR
2021-05-27	2	B	I4	0	OR
2021-05-27	2	B	I5	0	OR
2021-05-27	2	B	I6	0	OR
2021-05-27	2	B	R1	0	OR
2021-05-27	2	B	R2	0	OR
2021-05-27	2	B	R3	0	OR
2021-05-27	2	B	R4	0	OR
2021-05-27	2	B	R5	0	OR
2021-05-27	2	B	R6	0	OR
2021-05-27	2	B	R7	0	OR
2021-05-27	2	B	R8	0	OR
2021-05-27	2	B	R9	0	OR
2021-05-27	2	C	C1	0	OR
2021-05-27	2	C	C2	0	OR
2021-05-27	2	C	C3	0	OR
2021-05-27	2	C	C4	0	OR
2021-05-27	2	C	C5	0	OR
2021-05-27	2	C	C6	0	OR
2021-05-27	2	C	C7	0	OR
2021-05-27	2	C	C8	0	OR
2021-05-27	2	C	C9	0	OR
2021-05-27	2	C	I1	0	OR
2021-05-27	2	C	I2	0	OR
2021-05-27	2	C	I3	0	OR
2021-05-27	2	C	I4	0	OR
2021-05-27	2	C	I5	0	OR
2021-05-27	2	C	I6	0	OR
2021-05-27	2	C	R1	0	OR
2021-05-27	2	C	R2	0	OR
2021-05-27	2	C	R3	0	OR
2021-05-27	2	C	R4	0	OR
2021-05-27	2	C	R5	0	OR
2021-05-27	2	C	R6	0	OR
2021-05-27	2	C	R7	0	OR
2021-05-27	2	C	R8	0	OR
2021-05-27	2	C	R9	0	OR
2021-05-27	2	D	R1	0	OR
2021-05-27	2	D	R2	0	OR
2021-05-27	2	D	R3	0	OR
2021-05-27	2	D	R4	0	OR
2021-05-27	2	D	R5	0	OR
2021-05-27	2	D	R6	0	OR
2021-05-27	2	D	R7	0	OR
2021-05-27	2	D	R8	0	OR
2021-05-27	2	D	R9	0	OR
2021-05-27	2	D	I1	0	OR
2021-05-27	2	D	I2	0	OR
2021-05-27	2	D	I3	0	OR
2021-05-27	2	D	I4	0	OR
2021-05-27	2	D	I5	0	OR
2021-05-27	2	D	I6	0	OR
2021-05-27	2	D	C1	0	OR
2021-05-27	2	D	C2	0	OR
2021-05-27	2	D	C3	0	OR
2021-05-27	2	D	C4	0	OR
2021-05-27	2	D	C5	0	OR
2021-05-27	2	D	C6	0	OR
2021-05-27	2	D	C7	0	OR
2021-05-27	2	D	C8	0	OR
2021-05-27	2	D	C9	0	OR
2021-05-27	2	E	R1	0	OR
2021-05-27	2	E	R2	0	OR
2021-05-27	2	E	R3	0	OR
2021-05-27	2	E	R4	0	OR
2021-05-27	2	E	R5	0	OR
2021-05-27	2	E	R6	0	OR
2021-05-27	2	E	R7	0	OR
2021-05-27	2	E	R8	0	OR
2021-05-27	2	E	R9	0	OR
2021-05-27	2	E	I1	0	OR
2021-05-27	2	E	I2	0	OR
2021-05-27	2	E	I3	0	OR
2021-05-27	2	E	I4	0	OR
2021-05-27	2	E	I5	0	OR
2021-05-27	2	E	I6	0	OR
2021-05-27	2	E	C1	0	OR
2021-05-27	2	E	C2	0	OR
2021-05-27	2	E	C3	0	OR
2021-05-27	2	E	C4	0	OR
2021-05-27	2	E	C5	0	OR
2021-05-27	2	E	C6	0	OR
2021-05-27	2	E	C7	0	OR
2021-05-27	2	E	C8	0	OR
2021-05-27	2	E	C9	0	OR
2021-06-03	1	A	C1	0	OR
2021-06-03	1	A	C2	0	OR
2021-06-03	1	A	C3	0	OR
2021-06-03	1	A	C4	0	OR
2021-06-03	1	A	C5	0	OR
2021-06-03	1	A	C6	0	OR
2021-06-03	1	A	C7	0	OR
2021-06-03	1	A	C8	0	OR
2021-06-03	1	A	C9	0	OR
2021-06-03	1	A	I1	0	OR
2021-06-03	1	A	I2	0	OR
2021-06-03	1	A	I3	0	OR
2021-06-03	1	A	I4	0	OR
2021-06-03	1	A	I5	0	OR
2021-06-03	1	A	I6	0	OR
2021-06-03	1	A	R1	0	OR
2021-06-03	1	A	R2	0	OR
2021-06-03	1	A	R3	0	OR
2021-06-03	1	A	R4	0	OR
2021-06-03	1	A	R5	0	OR
2021-06-03	1	A	R6	0	OR
2021-06-03	1	A	R7	0	OR
2021-06-03	1	A	R8	0	OR
2021-06-03	1	A	R9	0	OR
2021-06-03	1	B	C1	0	OR
2021-06-03	1	B	C2	0	OR
2021-06-03	1	B	C3	0	OR
2021-06-03	1	B	C4	0	OR
2021-06-03	1	B	C5	0	OR
2021-06-03	1	B	C6	0	OR
2021-06-03	1	B	C7	0	OR
2021-06-03	1	B	C8	0	OR
2021-06-03	1	B	C9	0	OR
2021-06-03	1	B	I1	0	OR
2021-06-03	1	B	I2	0	OR
2021-06-03	1	B	I3	0	OR
2021-06-03	1	B	I4	0	OR
2021-06-03	1	B	I5	0	OR
2021-06-03	1	B	I6	0	OR
2021-06-03	1	B	R1	0	OR
2021-06-03	1	B	R2	0	OR
2021-06-03	1	B	R3	0	OR
2021-06-03	1	B	R4	0	OR
2021-06-03	1	B	R5	0	OR
2021-06-03	1	B	R6	0	OR
2021-06-03	1	B	R7	0	OR
2021-06-03	1	B	R8	0	OR
2021-06-03	1	B	R9	0	OR
2021-06-03	1	C	C1	0	OR
2021-06-03	1	C	C2	0	OR
2021-06-03	1	C	C3	0	OR
2021-06-03	1	C	C4	0	OR
2021-06-03	1	C	C5	0	OR
2021-06-03	1	C	C6	0	OR
2021-06-03	1	C	C7	0	OR
2021-06-03	1	C	C8	0	OR
2021-06-03	1	C	C9	0	OR
2021-06-03	1	C	I1	0	OR
2021-06-03	1	C	I2	0	OR
2021-06-03	1	C	I3	0	OR
2021-06-03	1	C	I4	0	OR
2021-06-03	1	C	I5	0	OR
2021-06-03	1	C	I6	0	OR
2021-06-03	1	C	R1	0	OR
2021-06-03	1	C	R2	0	OR
2021-06-03	1	C	R3	0	OR
2021-06-03	1	C	R4	0	OR
2021-06-03	1	C	R5	0	OR
2021-06-03	1	C	R6	0	OR
2021-06-03	1	C	R7	0	OR
2021-06-03	1	C	R8	0	OR
2021-06-03	1	C	R9	0	OR
2021-06-03	1	D	R1	0	OR
2021-06-03	1	D	R2	0	OR
2021-06-03	1	D	R3	0	OR
2021-06-03	1	D	R4	0	OR
2021-06-03	1	D	R5	0	OR
2021-06-03	1	D	R6	0	OR
2021-06-03	1	D	R7	0	OR
[truncated: 4,241 more rows]

## Sheet: Augmentation - Pests Apple
Day	Treatment	Replicate	Area	WoollyAphid	RosyAphid	GreenAphid	TotalAphids	Year
2021-06-21	Continuous	A	Control	1	0	0	1	2021
2021-06-21	Continuous	A	Control	0	0	0	0	2021
2021-06-21	Continuous	A	Control	7	0	0	7	2021
2021-06-21	Continuous	A	Control	1	0	4	5	2021
2021-06-21	Continuous	A	Control	0	0	0	0	2021
2021-06-21	Continuous	A	Control	0	0	0	0	2021
2021-06-21	Continuous	A	Control	6	0	0	6	2021
2021-06-21	Continuous	A	Control	1	0	0	1	2021
2021-06-21	Continuous	A	Control	2	0	0	2	2021
2021-06-21	Continuous	A	Release	2	0	0	2	2021
2021-06-21	Continuous	A	Release	8	0	0	8	2021
2021-06-21	Continuous	A	Release	6	0	0	6	2021
2021-06-21	Continuous	A	Release	6	0	0	6	2021
2021-06-21	Continuous	A	Release	17	0	0	17	2021
2021-06-21	Continuous	A	Release	4	0	0	4	2021
2021-06-21	Continuous	A	Release	6	0	0	6	2021
2021-06-21	Continuous	A	Release	4	0	0	4	2021
2021-06-21	Continuous	A	Release	15	0	0	15	2021
2021-06-21	Continuous	B	Release	2	6	9	17	2021
2021-06-21	Continuous	B	Release	14	0	3	17	2021
2021-06-21	Continuous	B	Release	4	0	1	5	2021
2021-06-21	Continuous	B	Release	7	1	0	8	2021
2021-06-21	Continuous	B	Release	5	1	4	10	2021
2021-06-21	Continuous	B	Release	1	4	4	9	2021
2021-06-21	Continuous	B	Release	2	0	0	2	2021
2021-06-21	Continuous	B	Release	11	0	0	11	2021
2021-06-21	Continuous	B	Release	6	0	6	12	2021
2021-06-21	Continuous	B	Control	2	4	1	7	2021
2021-06-21	Continuous	B	Control	5	0	0	5	2021
2021-06-21	Continuous	B	Control	15	1	5	21	2021
2021-06-21	Continuous	B	Control	1	13	17	31	2021
2021-06-21	Continuous	B	Control	1	1	0	2	2021
2021-06-21	Continuous	B	Control	3	0	0	3	2021
2021-06-21	Continuous	B	Control	4	2	1	7	2021
2021-06-21	Continuous	B	Control	0	0	0	0	2021
2021-06-21	Continuous	B	Control	5	0	0	5	2021
2021-06-21	Continuous	C	Release	6	1	1	8	2021
2021-06-21	Continuous	C	Release	4	0	1	5	2021
2021-06-21	Continuous	C	Release	3	3	3	9	2021
2021-06-21	Continuous	C	Release	2	0	0	2	2021
2021-06-21	Continuous	C	Release	3	7	5	15	2021
2021-06-21	Continuous	C	Release	0	0	0	0	2021
2021-06-21	Continuous	C	Release	3	0	0	3	2021
2021-06-21	Continuous	C	Release	0	0	0	0	2021
2021-06-21	Continuous	C	Release	5	6	4	15	2021
2021-06-21	Continuous	C	Control	3	2	10	15	2021
2021-06-21	Continuous	C	Control	9	0	0	9	2021
2021-06-21	Continuous	C	Control	5	0	0	5	2021
2021-06-21	Continuous	C	Control	12	0	0	12	2021
2021-06-21	Continuous	C	Control	18	0	0	18	2021
2021-06-21	Continuous	C	Control	10	1	1	12	2021
2021-06-21	Continuous	C	Control	1	3	6	10	2021
2021-06-21	Continuous	C	Control	3	1	1	5	2021
2021-06-21	Continuous	C	Control	10	0	1	11	2021
2021-06-21	Continuous	D	Release	4	0	0	4	2021
2021-06-21	Continuous	D	Release	4	0	0	4	2021
2021-06-21	Continuous	D	Release	2	0	0	2	2021
2021-06-21	Continuous	D	Release	7	0	0	7	2021
2021-06-21	Continuous	D	Release	1	0	0	1	2021
2021-06-21	Continuous	D	Release	3	0	0	3	2021
2021-06-21	Continuous	D	Release	4	0	0	4	2021
2021-06-21	Continuous	D	Release	0	0	0	0	2021
2021-06-21	Continuous	D	Release	3	7	0	10	2021
2021-06-21	Continuous	D	Control	3	0	0	3	2021
2021-06-21	Continuous	D	Control	3	0	0	3	2021
2021-06-21	Continuous	D	Control	0	0	0	0	2021
2021-06-21	Continuous	D	Control	3	0	0	3	2021
2021-06-21	Continuous	D	Control	11	0	0	11	2021
2021-06-21	Continuous	D	Control	4	0	0	4	2021
2021-06-21	Continuous	D	Control	3	0	1	4	2021
2021-06-21	Continuous	D	Control	9	3	5	17	2021
2021-06-21	Continuous	D	Control	5	0	0	5	2021
2021-06-21	Continuous	E	Release	1	0	10	11	2021
2021-06-21	Continuous	E	Release	4	10	27	41	2021
2021-06-21	Continuous	E	Release	3	0	0	3	2021
2021-06-21	Continuous	E	Release	3	0	21	24	2021
2021-06-21	Continuous	E	Release	11	0	0	11	2021
2021-06-21	Continuous	E	Release	2	0	0	2	2021
2021-06-21	Continuous	E	Release	1	0	9	10	2021
2021-06-21	Continuous	E	Release	3	0	1	4	2021
2021-06-21	Continuous	E	Release	1	7	8	16	2021
2021-06-21	Continuous	E	Control	3	8	10	21	2021
2021-06-21	Continuous	E	Control	0	0	0	0	2021
2021-06-21	Continuous	E	Control	0	0	13	13	2021
2021-06-21	Continuous	E	Control	0	0	0	0	2021
2021-06-21	Continuous	E	Control	2	0	0	2	2021
2021-06-21	Continuous	E	Control	0	0	0	0	2021
2021-06-21	Continuous	E	Control	0	3	4	7	2021
2021-06-21	Continuous	E	Control	3	0	0	3	2021
2021-06-21	Continuous	E	Control	2	1	0	3	2021
2021-06-21	Mass	A	Release	2	0	0	2	2021
2021-06-21	Mass	A	Release	10	0	0	10	2021
2021-06-21	Mass	A	Release	2	0	0	2	2021
2021-06-21	Mass	A	Release	12	0	0	12	2021
2021-06-21	Mass	A	Release	5	0	0	5	2021
2021-06-21	Mass	A	Release	3	0	0	3	2021
2021-06-21	Mass	A	Release	0	0	0	0	2021
2021-06-21	Mass	A	Release	7	0	0	7	2021
2021-06-21	Mass	A	Release	3	0	0	3	2021
2021-06-21	Mass	A	Control	2	0	0	2	2021
2021-06-21	Mass	A	Control	4	0	0	4	2021
2021-06-21	Mass	A	Control	3	0	0	3	2021
2021-06-21	Mass	A	Control	0	0	0	0	2021
2021-06-21	Mass	A	Control	10	0	0	10	2021
2021-06-21	Mass	A	Control	1	1	0	2	2021
2021-06-21	Mass	A	Control	0	3	0	3	2021
2021-06-21	Mass	A	Control	7	0	0	7	2021
2021-06-21	Mass	A	Control	2	1	0	3	2021
2021-06-21	Mass	B	Release	9	0	0	9	2021
2021-06-21	Mass	B	Release	2	0	0	2	2021
2021-06-21	Mass	B	Release	0	1	5	6	2021
2021-06-21	Mass	B	Release	2	2	4	8	2021
2021-06-21	Mass	B	Release	1	0	0	1	2021
2021-06-21	Mass	B	Release	0	0	2	2	2021
2021-06-21	Mass	B	Release	0	0	0	0	2021
2021-06-21	Mass	B	Release	2	4	3	9	2021
2021-06-21	Mass	B	Release	2	2	7	11	2021
2021-06-21	Mass	B	Control	1	0	0	1	2021
2021-06-21	Mass	B	Control	1	7	0	8	2021
2021-06-21	Mass	B	Control	23	0	0	23	2021
2021-06-21	Mass	B	Control	1	0	0	1	2021
2021-06-21	Mass	B	Control	5	15	12	32	2021
2021-06-21	Mass	B	Control	12	0	1	13	2021
2021-06-21	Mass	B	Control	4	0	1	5	2021
2021-06-21	Mass	B	Control	4	0	0	4	2021
2021-06-21	Mass	B	Control	3	0	0	3	2021
2021-06-21	Mass	C	Control	3	2	10	15	2021
2021-06-21	Mass	C	Control	23	0	1	24	2021
2021-06-21	Mass	C	Control	2	1	3	6	2021
2021-06-21	Mass	C	Control	20	0	1	21	2021
2021-06-21	Mass	C	Control	13	9	27	49	2021
2021-06-21	Mass	C	Control	2	10	3	15	2021
2021-06-21	Mass	C	Control	8	0	1	9	2021
2021-06-21	Mass	C	Control	3	12	23	38	2021
2021-06-21	Mass	C	Control	0	3	2	5	2021
2021-06-21	Mass	C	Release	7	2	1	10	2021
2021-06-21	Mass	C	Release	2	13	14	29	2021
2021-06-21	Mass	C	Release	8	0	0	8	2021
2021-06-21	Mass	C	Release	6	0	0	6	2021
2021-06-21	Mass	C	Release	2	1	0	3	2021
2021-06-21	Mass	C	Release	2	1	1	4	2021
2021-06-21	Mass	C	Release	1	1	0	2	2021
2021-06-21	Mass	C	Release	1	2	6	9	2021
2021-06-21	Mass	C	Release	2	1	2	5	2021
2021-06-21	Mass	D	Control	5	0	0	5	2021
2021-06-21	Mass	D	Control	10	0	0	10	2021
2021-06-21	Mass	D	Control	5	0	1	6	2021
2021-06-21	Mass	D	Control	4	0	0	4	2021
2021-06-21	Mass	D	Control	14	0	0	14	2021
2021-06-21	Mass	D	Control	5	0	0	5	2021
2021-06-21	Mass	D	Control	4	0	0	4	2021
2021-06-21	Mass	D	Control	12	0	0	12	2021
2021-06-21	Mass	D	Control	9	0	1	10	2021
2021-06-21	Mass	D	Release	8	0	0	8	2021
2021-06-21	Mass	D	Release	5	0	0	5	2021
2021-06-21	Mass	D	Release	2	0	0	2	2021
2021-06-21	Mass	D	Release	2	0	0	2	2021
2021-06-21	Mass	D	Release	13	0	0	13	2021
2021-06-21	Mass	D	Release	0	0	0	0	2021
2021-06-21	Mass	D	Release	0	0	0	0	2021
2021-06-21	Mass	D	Release	4	7	4	15	2021
2021-06-21	Mass	D	Release	2	0	0	2	2021
2021-06-21	Mass	E	Control	5	9	9	23	2021
2021-06-21	Mass	E	Control	3	2	4	9	2021
2021-06-21	Mass	E	Control	1	0	0	1	2021
2021-06-21	Mass	E	Control	1	23	27	51	2021
2021-06-21	Mass	E	Control	2	3	5	10	2021
2021-06-21	Mass	E	Control	0	0	0	0	2021
2021-06-21	Mass	E	Control	0	5	5	10	2021
2021-06-21	Mass	E	Control	4	0	0	4	2021
2021-06-21	Mass	E	Control	2	0	0	2	2021
2021-06-21	Mass	E	Release	2	9	8	19	2021
2021-06-21	Mass	E	Release	3	1	3	7	2021
2021-06-21	Mass	E	Release	2	12	9	23	2021
2021-06-21	Mass	E	Release	0	2	9	11	2021
2021-06-21	Mass	E	Release	6	1	2	9	2021
2021-06-21	Mass	E	Release	0	1	9	10	2021
2021-06-21	Mass	E	Release	0	3	8	11	2021
2021-06-21	Mass	E	Release	0	7	7	14	2021
2021-06-21	Mass	E	Release	1	2	4	7	2021
2021-07-06	Continuous	B	Release	0	0	0	0	2021
2021-07-06	Continuous	B	Release	5	0	0	5	2021
2021-07-06	Continuous	B	Release	2	0	0	2	2021
2021-07-06	Continuous	B	Release	0	0	0	0	2021
2021-07-06	Continuous	B	Release	2	0	0	2	2021
2021-07-06	Continuous	B	Release	4	0	0	4	2021
2021-07-06	Continuous	B	Release	0	0	0	0	2021
2021-07-06	Continuous	B	Release	0	0	0	0	2021
2021-07-06	Continuous	B	Release	0	6	6	12	2021
2021-07-06	Continuous	B	Control	0	0	0	0	2021
2021-07-06	Continuous	B	Control	2	0	0	2	2021
2021-07-06	Continuous	B	Control	0	0	0	0	2021
2021-07-06	Continuous	B	Control	0	0	0	0	2021
2021-07-06	Continuous	B	Control	4	0	0	4	2021
2021-07-06	Continuous	B	Control	1	0	6	7	2021
2021-07-06	Continuous	B	Control	0	0	0	0	2021
2021-07-06	Continuous	B	Control	5	0	0	5	2021
2021-07-06	Continuous	B	Control	3	0	0	3	2021
2021-07-06	Mass	D	Control	0	0	0	0	2021
2021-07-06	Mass	D	Control	4	0	0	4	2021
2021-07-06	Mass	D	Control	1	0	0	1	2021
2021-07-06	Mass	D	Control	0	0	0	0	2021
2021-07-06	Mass	D	Control	4	0	0	4	2021
2021-07-06	Mass	D	Control	0	0	0	0	2021
2021-07-06	Mass	D	Control	0	0	0	0	2021
2021-07-06	Mass	D	Control	5	0	0	5	2021
2021-07-06	Mass	D	Control	1	0	0	1	2021
2021-07-06	Mass	D	Release	0	0	0	0	2021
2021-07-06	Mass	D	Release	2	0	0	2	2021
2021-07-06	Mass	D	Release	2	0	0	2	2021
2021-07-06	Mass	D	Release	0	0	0	0	2021
2021-07-06	Mass	D	Release	5	0	0	5	2021
2021-07-06	Mass	D	Release	1	0	0	1	2021
2021-07-06	Mass	D	Release	1	0	0	1	2021
2021-07-06	Mass	D	Release	2	0	0	2	2021
2021-07-06	Mass	D	Release	0	0	0	0	2021
2021-07-06	Continuous	D	Release	3	0	0	3	2021
2021-07-06	Continuous	D	Release	0	0	0	0	2021
2021-07-06	Continuous	D	Release	2	0	0	2	2021
2021-07-06	Continuous	D	Release	7	0	0	7	2021
2021-07-06	Continuous	D	Release	1	0	0	1	2021
2021-07-06	Continuous	D	Release	0	0	0	0	2021
2021-07-06	Continuous	D	Release	7	0	0	7	2021
2021-07-06	Continuous	D	Release	0	0	0	0	2021
2021-07-06	Continuous	D	Release	2	0	0	2	2021
2021-07-06	Continuous	D	Control	4	0	0	4	2021
2021-07-06	Continuous	D	Control	0	0	0	0	2021
2021-07-06	Continuous	D	Control	3	0	0	3	2021
2021-07-06	Continuous	D	Control	2	0	0	2	2021
2021-07-06	Continuous	D	Control	0	0	0	0	2021
2021-07-06	Continuous	D	Control	1	0	0	1	2021
2021-07-06	Continuous	D	Control	9	0	0	9	2021
2021-07-06	Continuous	D	Control	0	0	0	0	2021
2021-07-06	Continuous	D	Control	2	0	0	2	2021
2021-07-06	Mass	E	Release	0	0	0	0	2021
2021-07-06	Mass	E	Release	2	0	0	2	2021
2021-07-06	Mass	E	Release	2	0	0	2	2021
2021-07-06	Mass	E	Release	0	0	0	0	2021
2021-07-06	Mass	E	Release	2	0	0	2	2021
2021-07-06	Mass	E	Release	1	0	0	1	2021
2021-07-06	Mass	E	Release	0	0	0	0	2021
2021-07-06	Mass	E	Release	7	0	0	7	2021
2021-07-06	Mass	E	Release	3	0	0	3	2021
2021-07-06	Mass	E	Control	0	0	0	0	2021
2021-07-06	Mass	E	Control	0	0	0	0	2021
2021-07-06	Mass	E	Control	0	0	2	2	2021
2021-07-06	Mass	E	Control	0	0	0	0	2021
2021-07-06	Mass	E	Control	0	0	0	0	2021
2021-07-06	Mass	E	Control	0	0	0	0	2021
2021-07-06	Mass	E	Control	0	0	0	0	2021
2021-07-06	Mass	E	Control	0	0	0	0	2021
2021-07-06	Mass	E	Control	1	0	0	1	2021
2021-07-06	Continuous	E	Control	1	0	0	1	2021
2021-07-06	Continuous	E	Control	0	0	0	0	2021
2021-07-06	Continuous	E	Control	0	0	0	0	2021
2021-07-06	Continuous	E	Control	0	0	0	0	2021
2021-07-06	Continuous	E	Control	0	0	0	0	2021
2021-07-06	Continuous	E	Control	2	0	0	2	2021
2021-07-06	Continuous	E	Control	0	0	0	0	2021
2021-07-06	Continuous	E	Control	0	0	0	0	2021
2021-07-06	Continuous	E	Control	0	0	0	0	2021
2021-07-06	Continuous	E	Release	2	0	0	2	2021
2021-07-06	Continuous	E	Release	0	0	0	0	2021
2021-07-06	Continuous	E	Release	0	12	0	12	2021
2021-07-06	Continuous	E	Release	1	2	0	3	2021
2021-07-06	Continuous	E	Release	0	0	0	0	2021
2021-07-06	Continuous	E	Release	0	0	0	0	2021
2021-07-06	Continuous	E	Release	0	0	0	0	2021
2021-07-06	Continuous	E	Release	0	0	0	0	2021
2021-07-06	Continuous	E	Release	0	0	0	0	2021
2021-07-06	Continuous	A	Control	0	0	0	0	2021
2021-07-06	Continuous	A	Control	2	0	0	2	2021
2021-07-06	Continuous	A	Control	0	0	0	0	2021
2021-07-06	Continuous	A	Control	0	0	0	0	2021
2021-07-06	Continuous	A	Control	4	0	0	4	2021
2021-07-06	Continuous	A	Control	3	0	0	3	2021
2021-07-06	Continuous	A	Control	0	0	0	0	2021
2021-07-06	Continuous	A	Control	0	0	0	0	2021
2021-07-06	Continuous	A	Control	6	0	0	6	2021
2021-07-06	Continuous	A	Release	0	0	0	0	2021
2021-07-06	Continuous	A	Release	2	0	0	2	2021
2021-07-06	Continuous	A	Release	0	0	0	0	2021
2021-07-06	Continuous	A	Release	0	0	0	0	2021
2021-07-06	Continuous	A	Release	3	0	0	3	2021
2021-07-06	Continuous	A	Release	1	0	0	1	2021
2021-07-06	Continuous	A	Release	0	0	0	0	2021
2021-07-06	Continuous	A	Release	0	0	0	0	2021
2021-07-06	Continuous	A	Release	3	0	0	3	2021
2021-07-06	Mass	B	Release	0	0	0	0	2021
2021-07-06	Mass	B	Release	1	0	0	1	2021
2021-07-06	Mass	B	Release	0	0	0	0	2021
2021-07-06	Mass	B	Release	0	0	0	0	2021
2021-07-06	Mass	B	Release	0	0	0	0	2021
2021-07-06	Mass	B	Release	0	0	0	0	2021
2021-07-06	Mass	B	Release	0	0	0	0	2021
2021-07-06	Mass	B	Release	2	0	0	2	2021
2021-07-06	Mass	B	Release	3	0	0	3	2021
2021-07-06	Mass	B	Control	0	0	0	0	2021
2021-07-06	Mass	B	Control	1	0	0	1	2021
2021-07-06	Mass	B	Control	1	0	0	1	2021
2021-07-06	Mass	B	Control	0	0	0	0	2021
2021-07-06	Mass	B	Control	3	0	0	3	2021
2021-07-06	Mass	B	Control	4	0	0	4	2021
2021-07-06	Mass	B	Control	0	0	0	0	2021
2021-07-06	Mass	B	Control	5	0	0	5	2021
2021-07-06	Mass	B	Control	1	0	0	1	2021
2021-07-06	Continuous	C	Control	0	0	0	0	2021
2021-07-06	Continuous	C	Control	2	0	0	2	2021
2021-07-06	Continuous	C	Control	6	0	0	6	2021
2021-07-06	Continuous	C	Control	0	0	0	0	2021
2021-07-06	Continuous	C	Control	0	0	0	0	2021
2021-07-06	Continuous	C	Control	0	0	0	0	2021
2021-07-06	Continuous	C	Control	0	0	0	0	2021
2021-07-06	Continuous	C	Control	1	0	0	1	2021
2021-07-06	Continuous	C	Control	0	0	0	0	2021
2021-07-06	Continuous	C	Release	0	0	0	0	2021
2021-07-06	Continuous	C	Release	3	0	0	3	2021
2021-07-06	Continuous	C	Release	8	0	0	8	2021
2021-07-06	Continuous	C	Release	0	0	0	0	2021
2021-07-06	Continuous	C	Release	2	0	0	2	2021
2021-07-06	Continuous	C	Release	4	0	0	4	2021
2021-07-06	Continuous	C	Release	2	0	0	2	2021
2021-07-06	Continuous	C	Release	4	0	0	4	2021
2021-07-06	Continuous	C	Release	10	0	0	10	2021
2021-07-06	Mass	C	Control	0	0	0	0	2021
2021-07-06	Mass	C	Control	3	0	0	3	2021
2021-07-06	Mass	C	Control	0	2	12	14	2021
2021-07-06	Mass	C	Control	0	0	0	0	2021
2021-07-06	Mass	C	Control	5	0	0	5	2021
2021-07-06	Mass	C	Control	3	6	0	9	2021
2021-07-06	Mass	C	Control	2	0	0	2	2021
2021-07-06	Mass	C	Control	2	0	0	2	2021
2021-07-06	Mass	C	Control	0	0	25	25	2021
2021-07-06	Mass	C	Release	0	0	0	0	2021
2021-07-06	Mass	C	Release	0	0	0	0	2021
2021-07-06	Mass	C	Release	2	0	2	4	2021
2021-07-06	Mass	C	Release	0	0	0	0	2021
2021-07-06	Mass	C	Release	2	0	0	2	2021
2021-07-06	Mass	C	Release	1	0	0	1	2021
2021-07-06	Mass	C	Release	0	0	0	0	2021
2021-07-06	Mass	C	Release	0	0	0	0	2021
2021-07-06	Mass	C	Release	2	0	0	2	2021
2021-07-06	Mass	A	Control	0	0	0	0	2021
2021-07-06	Mass	A	Control	0	0	0	0	2021
2021-07-06	Mass	A	Control	0	0	0	0	2021
2021-07-06	Mass	A	Control	1	0	0	1	2021
2021-07-06	Mass	A	Control	1	0	0	1	2021
2021-07-06	Mass	A	Control	0	0	0	0	2021
2021-07-06	Mass	A	Control	0	0	0	0	2021
2021-07-06	Mass	A	Control	4	0	0	4	2021
2021-07-06	Mass	A	Control	0	0	0	0	2021
2021-07-06	Mass	A	Release	0	0	0	0	2021
2021-07-06	Mass	A	Release	0	0	0	0	2021
2021-07-06	Mass	A	Release	0	0	0	0	2021
2021-07-06	Mass	A	Release	2	0	0	2	2021
2021-07-06	Mass	A	Release	0	0	0	0	2021
2021-07-06	Mass	A	Release	0	0	0	0	2021
2021-07-06	Mass	A	Release	4	0	0	4	2021
2021-07-06	Mass	A	Release	0	0	0	0	2021
2021-07-06	Mass	A	Release	0	0	0	0	2021
2021-07-21	Mass	D	Control	1	0	0	1	2021
2021-07-21	Mass	D	Control	7	0	0	7	2021
2021-07-21	Mass	D	Control	1	0	0	1	2021
2021-07-21	Mass	D	Control	0	0	0	0	2021
2021-07-21	Mass	D	Control	4	0	0	4	2021
2021-07-21	Mass	D	Control	7	0	0	7	2021
2021-07-21	Mass	D	Control	0	0	0	0	2021
2021-07-21	Mass	D	Control	4	0	0	4	2021
2021-07-21	Mass	D	Control	0	0	0	0	2021
2021-07-21	Mass	D	Release	0	0	0	0	2021
2021-07-21	Mass	D	Release	3	0	0	3	2021
2021-07-21	Mass	D	Release	5	0	0	5	2021
2021-07-21	Mass	D	Release	1	0	0	1	2021
2021-07-21	Mass	D	Release	5	0	0	5	2021
2021-07-21	Mass	D	Release	4	0	0	4	2021
2021-07-21	Mass	D	Release	0	0	0	0	2021
2021-07-21	Mass	D	Release	3	0	0	3	2021
2021-07-21	Mass	D	Release	0	0	0	0	2021
2021-07-21	Mass	D	Release	1	0	0	1	2021
2021-07-21	Mass	D	Release	2	0	0	2	2021
2021-07-21	Mass	D	Release	0	0	0	0	2021
2021-07-21	Mass	D	Release	2	0	0	2	2021
2021-07-21	Mass	D	Release	1	0	0	1	2021
2021-07-21	Mass	D	Release	0	0	0	0	2021
2021-07-21	Mass	D	Release	5	0	0	5	2021
2021-07-21	Mass	D	Release	1	0	0	1	2021
2021-07-21	Mass	D	Release	2	0	0	2	2021
2021-07-21	Continuous	D	Control	1	0	0	1	2021
2021-07-21	Continuous	D	Control	3	0	0	3	2021
2021-07-21	Continuous	D	Control	1	0	0	1	2021
2021-07-21	Continuous	D	Control	2	0	0	2	2021
2021-07-21	Continuous	D	Control	1	0	0	1	2021
2021-07-21	Continuous	D	Control	0	0	0	0	2021
2021-07-21	Continuous	D	Control	3	0	0	3	2021
2021-07-21	Continuous	D	Control	2	0	0	2	2021
2021-07-21	Continuous	D	Control	0	0	0	0	2021
2021-07-21	Continuous	B	Release	0	0	0	0	2021
2021-07-21	Continuous	B	Release	2	0	0	2	2021
2021-07-21	Continuous	B	Release	1	0	0	1	2021
2021-07-21	Continuous	B	Release	2	0	0	2	2021
2021-07-21	Continuous	B	Release	1	0	0	1	2021
2021-07-21	Continuous	B	Release	7	0	0	7	2021
2021-07-21	Continuous	B	Release	0	0	0	0	2021
2021-07-21	Continuous	B	Release	7	0	0	7	2021
2021-07-21	Continuous	B	Release	4	0	0	4	2021
2021-07-21	Continuous	B	Control	2	0	0	2	2021
2021-07-21	Continuous	B	Control	2	0	0	2	2021
2021-07-21	Continuous	B	Control	3	0	0	3	2021
2021-07-21	Continuous	B	Control	1	0	0	1	2021
2021-07-21	Continuous	B	Control	0	0	0	0	2021
2021-07-21	Continuous	B	Control	1	0	0	1	2021
2021-07-21	Continuous	B	Control	0	0	0	0	2021
2021-07-21	Continuous	B	Control	4	0	0	4	2021
2021-07-21	Continuous	B	Control	0	0	0	0	2021
2021-07-21	Mass	E	Release	0	0	0	0	2021
2021-07-21	Mass	E	Release	8	0	0	8	2021
2021-07-21	Mass	E	Release	1	0	0	1	2021
2021-07-21	Mass	E	Release	1	0	0	1	2021
2021-07-21	Mass	E	Release	8	0	0	8	2021
2021-07-21	Mass	E	Release	3	0	0	3	2021
2021-07-21	Mass	E	Release	3	0	0	3	2021
2021-07-21	Mass	E	Release	9	0	0	9	2021
2021-07-21	Mass	E	Release	0	0	0	0	2021
2021-07-21	Mass	E	Control	0	0	0	0	2021
2021-07-21	Mass	E	Control	0	0	0	0	2021
2021-07-21	Mass	E	Control	0	0	0	0	2021
2021-07-21	Mass	E	Control	0	0	0	0	2021
2021-07-21	Mass	E	Control	0	0	0	0	2021
2021-07-21	Mass	E	Control	0	0	0	0	2021
2021-07-21	Mass	E	Control	1	0	0	1	2021
2021-07-21	Mass	E	Control	1	0	0	1	2021
2021-07-21	Mass	E	Control	0	0	0	0	2021
2021-07-21	Continuous	A	Control	1	0	0	1	2021
2021-07-21	Continuous	A	Control	0	0	0	0	2021
2021-07-21	Continuous	A	Control	3	0	0	3	2021
2021-07-21	Continuous	A	Control	1	0	0	1	2021
2021-07-21	Continuous	A	Control	1	0	0	1	2021
2021-07-21	Continuous	A	Control	2	0	0	2	2021
2021-07-21	Continuous	A	Control	0	0	0	0	2021
2021-07-21	Continuous	A	Control	1	0	0	1	2021
2021-07-21	Continuous	A	Control	0	0	0	0	2021
2021-07-21	Continuous	A	Release	2	0	0	2	2021
2021-07-21	Continuous	A	Release	7	0	0	7	2021
2021-07-21	Continuous	A	Release	2	0	0	2	2021
2021-07-21	Continuous	A	Release	2	0	0	2	2021
2021-07-21	Continuous	A	Release	7	0	0	7	2021
2021-07-21	Continuous	A	Release	3	0	0	3	2021
2021-07-21	Continuous	A	Release	1	0	0	1	2021
2021-07-21	Continuous	A	Release	3	0	0	3	2021
2021-07-21	Continuous	A	Release	0	0	0	0	2021
2021-07-21	Mass	B	Release	0	0	0	0	2021
2021-07-21	Mass	B	Release	0	0	0	0	2021
2021-07-21	Mass	B	Release	1	0	0	1	2021
2021-07-21	Mass	B	Release	0	0	0	0	2021
2021-07-21	Mass	B	Release	1	0	0	1	2021
2021-07-21	Mass	B	Release	0	0	0	0	2021
2021-07-21	Mass	B	Release	1	0	0	1	2021
2021-07-21	Mass	B	Release	0	0	0	0	2021
2021-07-21	Mass	B	Release	0	0	0	0	2021
2021-07-21	Mass	B	Control	0	0	0	0	2021
2021-07-21	Mass	B	Control	0	0	0	0	2021
2021-07-21	Mass	B	Control	0	0	0	0	2021
2021-07-21	Mass	B	Control	0	0	0	0	2021
2021-07-21	Mass	B	Control	5	6	0	11	2021
2021-07-21	Mass	B	Control	0	0	0	0	2021
2021-07-21	Mass	B	Control	0	0	0	0	2021
2021-07-21	Mass	B	Control	1	0	0	1	2021
2021-07-21	Mass	B	Control	3	0	0	3	2021
2021-07-21	Continuous	C	Control	0	0	0	0	2021
2021-07-21	Continuous	C	Control	1	0	0	1	2021
2021-07-21	Continuous	C	Control	0	0	0	0	2021
2021-07-21	Continuous	C	Control	0	0	0	0	2021
2021-07-21	Continuous	C	Control	1	0	0	1	2021
2021-07-21	Continuous	C	Control	0	0	0	0	2021
2021-07-21	Continuous	C	Control	0	0	0	0	2021
2021-07-21	Continuous	C	Control	0	0	0	0	2021
2021-07-21	Continuous	C	Control	1	0	0	1	2021
2021-07-21	Continuous	C	Release	1	0	0	1	2021
2021-07-21	Continuous	C	Release	5	0	0	5	2021
2021-07-21	Continuous	C	Release	0	0	0	0	2021
2021-07-21	Continuous	C	Release	0	0	0	0	2021
2021-07-21	Continuous	C	Release	0	0	0	0	2021
2021-07-21	Continuous	C	Release	0	0	0	0	2021
2021-07-21	Continuous	C	Release	3	0	0	3	2021
2021-07-21	Continuous	C	Release	4	0	0	4	2021
2021-07-21	Continuous	C	Release	0	0	0	0	2021
2021-07-21	Mass	C	Control	0	0	0	0	2021
2021-07-21	Mass	C	Control	7	0	0	7	2021
2021-07-21	Mass	C	Control	9	0	0	9	2021
2021-07-21	Mass	C	Control	0	0	0	0	2021
2021-07-21	Mass	C	Control	6	0	0	6	2021
2021-07-21	Mass	C	Control	1	0	0	1	2021
2021-07-21	Mass	C	Control	1	0	0	1	2021
2021-07-21	Mass	C	Control	10	0	0	10	2021
2021-07-21	Mass	C	Control	0	0	0	0	2021
2021-07-21	Mass	C	Release	6	0	0	6	2021
2021-07-21	Mass	C	Release	3	0	0	3	2021
2021-07-21	Mass	C	Release	4	0	0	4	2021
2021-07-21	Mass	C	Release	0	0	0	0	2021
2021-07-21	Mass	C	Release	0	0	0	0	2021
2021-07-21	Mass	C	Release	3	0	0	3	2021
2021-07-21	Mass	C	Release	3	0	0	3	2021
2021-07-21	Mass	C	Release	1	0	0	1	2021
2021-07-21	Mass	C	Release	0	0	0	0	2021
2021-07-21	Mass	A	Control	0	0	0	0	2021
2021-07-21	Mass	A	Control	2	0	0	2	2021
2021-07-21	Mass	A	Control	2	0	0	2	2021
2021-07-21	Mass	A	Control	6	0	0	6	2021
2021-07-21	Mass	A	Control	2	0	0	2	2021
2021-07-21	Mass	A	Control	0	0	0	0	2021
2021-07-21	Mass	A	Control	6	0	0	6	2021
2021-07-21	Mass	A	Control	4	0	0	4	2021
2021-07-21	Mass	A	Control	1	0	0	1	2021
2021-07-21	Mass	A	Release	0	0	0	0	2021
2021-07-21	Mass	A	Release	2	0	0	2	2021
2021-07-21	Mass	A	Release	3	0	0	3	2021
2021-07-21	Mass	A	Release	6	0	0	6	2021
2021-07-21	Mass	A	Release	1	0	0	1	2021
2021-07-21	Mass	A	Release	1	0	0	1	2021
2021-07-21	Mass	A	Release	5	0	0	5	2021
2021-07-21	Mass	A	Release	5	0	0	5	2021
2021-07-21	Mass	A	Release	0	0	0	0	2021
2021-07-21	Continuous	E	Control	0	0	0	0	2021
2021-07-21	Continuous	E	Control	0	0	0	0	2021
2021-07-21	Continuous	E	Control	0	0	0	0	2021
2021-07-21	Continuous	E	Control	1	0	0	1	2021
2021-07-21	Continuous	E	Control	1	0	0	1	2021
2021-07-21	Continuous	E	Control	0	0	1	1	2021
2021-07-21	Continuous	E	Control	1	0	0	1	2021
2021-07-21	Continuous	E	Control	0	0	0	0	2021
2021-07-21	Continuous	E	Control	1	0	5	6	2021
2021-07-21	Continuous	E	Release	0	0	0	0	2021
2021-07-21	Continuous	E	Release	2	0	0	2	2021
2021-07-21	Continuous	E	Release	0	0	0	0	2021
2021-07-21	Continuous	E	Release	2	0	0	2	2021
2021-07-21	Continuous	E	Release	4	0	1	5	2021
2021-07-21	Continuous	E	Release	0	0	0	0	2021
2021-07-21	Continuous	E	Release	0	0	0	0	2021
2021-07-21	Continuous	E	Release	1	0	0	1	2021
2021-07-21	Continuous	E	Release	0	0	0	0	2021
2021-08-02	Continuous	A	Control	2	0	0	2	2021
2021-08-02	Continuous	A	Control	0	0	0	0	2021
2021-08-02	Continuous	A	Control	0	0	0	0	2021
2021-08-02	Continuous	A	Control	1	0	0	1	2021
2021-08-02	Continuous	A	Control	0	0	0	0	2021
2021-08-02	Continuous	A	Control	0	0	0	0	2021
2021-08-02	Continuous	A	Control	0	0	0	0	2021
2021-08-02	Continuous	A	Control	1	0	0	1	2021
2021-08-02	Continuous	A	Control	0	0	0	0	2021
2021-08-02	Continuous	A	Release	15	0	0	15	2021
2021-08-02	Continuous	A	Release	7	0	0	7	2021
2021-08-02	Continuous	A	Release	0	0	0	0	2021
2021-08-02	Continuous	A	Release	0	0	0	0	2021
2021-08-02	Continuous	A	Release	4	0	0	4	2021
2021-08-02	Continuous	A	Release	0	0	0	0	2021
2021-08-02	Continuous	A	Release	2	0	0	2	2021
2021-08-02	Continuous	A	Release	0	0	0	0	2021
2021-08-02	Continuous	A	Release	0	0	0	0	2021
2021-08-02	Mass	B	Control	2	0	0	2	2021
2021-08-02	Mass	B	Control	0	0	0	0	2021
2021-08-02	Mass	B	Control	1	0	0	1	2021
2021-08-02	Mass	B	Control	1	0	0	1	2021
2021-08-02	Mass	B	Control	0	0	0	0	2021
2021-08-02	Mass	B	Control	0	0	0	0	2021
2021-08-02	Mass	B	Control	2	0	0	2	2021
2021-08-02	Mass	B	Control	0	0	0	0	2021
2021-08-02	Mass	B	Control	2	0	0	2	2021
2021-08-02	Mass	B	Release	7	0	0	7	2021
2021-08-02	Mass	B	Release	1	0	0	1	2021
2021-08-02	Mass	B	Release	0	0	0	0	2021
2021-08-02	Mass	B	Release	3	0	0	3	2021
2021-08-02	Mass	B	Release	3	0	0	3	2021
2021-08-02	Mass	B	Release	0	0	0	0	2021
2021-08-02	Mass	B	Release	5	0	0	5	2021
2021-08-02	Mass	B	Release	0	0	0	0	2021
2021-08-02	Mass	B	Release	0	0	0	0	2021
2021-08-02	Continuous	C	Control	7	0	0	7	2021
2021-08-02	Continuous	C	Control	3	0	0	3	2021
2021-08-02	Continuous	C	Control	1	0	1	2	2021
2021-08-02	Continuous	C	Control	1	0	0	1	2021
2021-08-02	Continuous	C	Control	1	0	0	1	2021
2021-08-02	Continuous	C	Control	1	0	0	1	2021
2021-08-02	Continuous	C	Control	0	0	0	0	2021
2021-08-02	Continuous	C	Control	1	0	0	1	2021
2021-08-02	Continuous	C	Control	0	0	0	0	2021
2021-08-02	Continuous	C	Release	3	0	0	3	2021
2021-08-02	Continuous	C	Release	0	0	0	0	2021
2021-08-02	Continuous	C	Release	0	0	0	0	2021
2021-08-02	Continuous	C	Release	3	0	0	3	2021
2021-08-02	Continuous	C	Release	0	0	0	0	2021
2021-08-02	Continuous	C	Release	1	0	0	1	2021
2021-08-02	Continuous	C	Release	5	0	0	5	2021
2021-08-02	Continuous	C	Release	1	0	0	1	2021
2021-08-02	Continuous	C	Release	0	0	0	0	2021
2021-08-02	Mass	C	Control	3	0	0	3	2021
2021-08-02	Mass	C	Control	0	0	0	0	2021
2021-08-02	Mass	C	Control	3	0	0	3	2021
2021-08-02	Mass	C	Control	0	0	0	0	2021
2021-08-02	Mass	C	Control	0	0	0	0	2021
2021-08-02	Mass	C	Control	1	0	3	4	2021
2021-08-02	Mass	C	Control	0	0	0	0	2021
2021-08-02	Mass	C	Control	1	0	0	1	2021
2021-08-02	Mass	C	Control	2	0	4	6	2021
2021-08-02	Mass	C	Release	1	0	0	1	2021
2021-08-02	Mass	C	Release	0	0	0	0	2021
2021-08-02	Mass	C	Release	0	0	0	0	2021
2021-08-02	Mass	C	Release	0	0	0	0	2021
2021-08-02	Mass	C	Release	0	0	0	0	2021
2021-08-02	Mass	C	Release	0	0	0	0	2021
2021-08-02	Mass	C	Release	1	0	0	1	2021
2021-08-02	Mass	C	Release	0	0	0	0	2021
2021-08-02	Mass	C	Release	1	0	0	1	2021
2021-08-02	Mass	A	Control	1	0	0	1	2021
2021-08-02	Mass	A	Control	1	0	0	1	2021
2021-08-02	Mass	A	Control	1	0	0	1	2021
2021-08-02	Mass	A	Control	0	0	3	3	2021
2021-08-02	Mass	A	Control	0	0	0	0	2021
2021-08-02	Mass	A	Control	0	0	0	0	2021
2021-08-02	Mass	A	Control	0	0	5	5	2021
2021-08-02	Mass	A	Control	0	0	0	0	2021
2021-08-02	Mass	A	Control	0	0	0	0	2021
2021-08-02	Mass	A	Release	0	0	0	0	2021
2021-08-02	Mass	A	Release	0	0	0	0	2021
2021-08-02	Mass	A	Release	0	0	0	0	2021
2021-08-02	Mass	A	Release	1	0	0	1	2021
2021-08-02	Mass	A	Release	0	0	0	0	2021
2021-08-02	Mass	A	Release	3	0	0	3	2021
2021-08-02	Mass	A	Release	1	0	0	1	2021
2021-08-02	Mass	A	Release	0	0	0	0	2021
2021-08-02	Mass	A	Release	2	0	0	2	2021
2021-08-02	Continuous	B	Control	2	0	0	2	2021
2021-08-02	Continuous	B	Control	0	0	0	0	2021
2021-08-02	Continuous	B	Control	0	0	0	0	2021
2021-08-02	Continuous	B	Control	1	0	0	1	2021
2021-08-02	Continuous	B	Control	1	0	0	1	2021
2021-08-02	Continuous	B	Control	0	0	0	0	2021
2021-08-02	Continuous	B	Control	0	0	0	0	2021
2021-08-02	Continuous	B	Control	1	0	0	1	2021
2021-08-02	Continuous	B	Control	0	0	0	0	2021
2021-08-02	Continuous	B	Release	3	0	0	3	2021
2021-08-02	Continuous	B	Release	1	0	0	1	2021
2021-08-02	Continuous	B	Release	0	0	0	0	2021
2021-08-02	Continuous	B	Release	1	0	0	1	2021
2021-08-02	Continuous	B	Release	0	0	0	0	2021
2021-08-02	Continuous	B	Release	1	0	0	1	2021
2021-08-02	Continuous	B	Release	0	0	0	0	2021
2021-08-02	Continuous	B	Release	0	0	0	0	2021
2021-08-02	Continuous	B	Release	0	0	0	0	2021
2021-08-02	Mass	D	Control	0	0	0	0	2021
2021-08-02	Mass	D	Control	0	0	0	0	2021
2021-08-02	Mass	D	Control	3	0	0	3	2021
2021-08-02	Mass	D	Control	0	0	0	0	2021
2021-08-02	Mass	D	Control	1	0	0	1	2021
2021-08-02	Mass	D	Control	8	0	0	8	2021
2021-08-02	Mass	D	Control	1	0	0	1	2021
2021-08-02	Mass	D	Control	2	0	0	2	2021
2021-08-02	Mass	D	Control	2	0	0	2	2021
2021-08-02	Mass	D	Release	0	0	0	0	2021
2021-08-02	Mass	D	Release	3	0	0	3	2021
2021-08-02	Mass	D	Release	7	0	0	7	2021
2021-08-02	Mass	D	Release	0	0	0	0	2021
2021-08-02	Mass	D	Release	1	0	0	1	2021
2021-08-02	Mass	D	Release	3	0	0	3	2021
2021-08-02	Mass	D	Release	0	0	0	0	2021
2021-08-02	Mass	D	Release	2	0	0	2	2021
2021-08-02	Mass	D	Release	2	0	0	2	2021
2021-08-02	Continuous	D	Control	0	0	0	0	2021
2021-08-02	Continuous	D	Control	1	0	0	1	2021
2021-08-02	Continuous	D	Control	4	0	0	4	2021
2021-08-02	Continuous	D	Control	0	0	0	0	2021
2021-08-02	Continuous	D	Control	1	0	0	1	2021
2021-08-02	Continuous	D	Control	0	0	0	0	2021
2021-08-02	Continuous	D	Control	1	0	0	1	2021
2021-08-02	Continuous	D	Control	2	0	0	2	2021
2021-08-02	Continuous	D	Control	2	0	0	2	2021
2021-08-02	Continuous	D	Release	1	0	4	5	2021
2021-08-02	Continuous	D	Release	1	0	0	1	2021
2021-08-02	Continuous	D	Release	4	0	0	4	2021
2021-08-02	Continuous	D	Release	0	0	0	0	2021
2021-08-02	Continuous	D	Release	0	0	0	0	2021
2021-08-02	Continuous	D	Release	3	0	0	3	2021
2021-08-02	Continuous	D	Release	1	0	0	1	2021
2021-08-02	Continuous	D	Release	2	0	0	2	2021
2021-08-02	Continuous	D	Release	3	0	0	3	2021
2021-08-02	Mass	E	Control	2	0	0	2	2021
2021-08-02	Mass	E	Control	2	0	0	2	2021
2021-08-02	Mass	E	Control	1	0	0	1	2021
2021-08-02	Mass	E	Control	0	0	0	0	2021
2021-08-02	Mass	E	Control	0	0	0	0	2021
2021-08-02	Mass	E	Control	0	0	0	0	2021
2021-08-02	Mass	E	Control	2	0	0	2	2021
2021-08-02	Mass	E	Control	0	0	0	0	2021
2021-08-02	Mass	E	Control	1	0	0	1	2021
2021-08-02	Mass	E	Release	3	0	0	3	2021
2021-08-02	Mass	E	Release	0	0	0	0	2021
2021-08-02	Mass	E	Release	1	0	0	1	2021
2021-08-02	Mass	E	Release	0	0	0	0	2021
2021-08-02	Mass	E	Release	1	0	0	1	2021
2021-08-02	Mass	E	Release	4	0	0	4	2021
2021-08-02	Mass	E	Release	2	0	0	2	2021
2021-08-02	Mass	E	Release	0	0	0	0	2021
2021-08-02	Mass	E	Release	0	0	0	0	2021
2021-08-02	Continuous	E	Control	1	0	0	1	2021
2021-08-02	Continuous	E	Control	2	0	0	2	2021
2021-08-02	Continuous	E	Control	5	0	0	5	2021
2021-08-02	Continuous	E	Control	2	0	4	6	2021
2021-08-02	Continuous	E	Control	1	0	0	1	2021
2021-08-02	Continuous	E	Control	1	0	0	1	2021
2021-08-02	Continuous	E	Control	1	0	0	1	2021
2021-08-02	Continuous	E	Control	0	0	0	0	2021
2021-08-02	Continuous	E	Control	3	0	0	3	2021
2021-08-02	Continuous	E	Release	1	0	0	1	2021
2021-08-02	Continuous	E	Release	0	0	0	0	2021
2021-08-02	Continuous	E	Release	0	0	0	0	2021
2021-08-02	Continuous	E	Release	0	0	2	2	2021
2021-08-02	Continuous	E	Release	1	0	0	1	2021
2021-08-02	Continuous	E	Release	0	0	0	0	2021
2021-08-02	Continuous	E	Release	0	0	8	8	2021
2021-08-02	Continuous	E	Release	0	0	0	0	2021
2021-08-02	Continuous	E	Release	2	0	0	2	2021
2021-08-16	Continuous	A	Control	0	0	0	0	2021
2021-08-16	Continuous	A	Control	0	0	0	0	2021
2021-08-16	Continuous	A	Control	0	0	0	0	2021
2021-08-16	Continuous	A	Control	0	0	0	0	2021
2021-08-16	Continuous	A	Control	0	0	0	0	2021
2021-08-16	Continuous	A	Control	0	0	0	0	2021
2021-08-16	Continuous	A	Control	0	0	0	0	2021
2021-08-16	Continuous	A	Control	0	0	0	0	2021
2021-08-16	Continuous	A	Control	0	0	0	0	2021
2021-08-16	Continuous	A	Release	0	0	0	0	2021
2021-08-16	Continuous	A	Release	0	0	0	0	2021
2021-08-16	Continuous	A	Release	0	0	0	0	2021
2021-08-16	Continuous	A	Release	0	0	0	0	2021
2021-08-16	Continuous	A	Release	0	0	0	0	2021
2021-08-16	Continuous	A	Release	0	0	0	0	2021
2021-08-16	Continuous	A	Release	0	0	0	0	2021
2021-08-16	Continuous	A	Release	0	0	0	0	2021
2021-08-16	Continuous	A	Release	0	0	0	0	2021
2021-08-16	Mass	B	Control	0	0	0	0	2021
2021-08-16	Mass	B	Control	0	0	0	0	2021
2021-08-16	Mass	B	Control	0	0	0	0	2021
2021-08-16	Mass	B	Control	0	0	0	0	2021
2021-08-16	Mass	B	Control	0	0	0	0	2021
2021-08-16	Mass	B	Control	1	0	0	1	2021
2021-08-16	Mass	B	Control	0	0	0	0	2021
2021-08-16	Mass	B	Control	0	0	0	0	2021
2021-08-16	Mass	B	Control	0	0	0	0	2021
2021-08-16	Mass	B	Release	0	0	0	0	2021
2021-08-16	Mass	B	Release	1	0	0	1	2021
2021-08-16	Mass	B	Release	0	0	0	0	2021
2021-08-16	Mass	B	Release	0	0	0	0	2021
2021-08-16	Mass	B	Release	3	0	0	3	2021
2021-08-16	Mass	B	Release	3	0	0	3	2021
2021-08-16	Mass	B	Release	0	0	0	0	2021
2021-08-16	Mass	B	Release	0	0	0	0	2021
2021-08-16	Mass	B	Release	1	0	0	1	2021
2021-08-16	Continuous	C	Control	0	0	0	0	2021
2021-08-16	Continuous	C	Control	0	0	0	0	2021
2021-08-16	Continuous	C	Control	0	0	0	0	2021
2021-08-16	Continuous	C	Control	0	0	0	0	2021
2021-08-16	Continuous	C	Control	1	0	0	1	2021
2021-08-16	Continuous	C	Control	0	0	0	0	2021
2021-08-16	Continuous	C	Control	0	0	0	0	2021
2021-08-16	Continuous	C	Control	0	0	0	0	2021
2021-08-16	Continuous	C	Control	0	0	0	0	2021
2021-08-16	Continuous	C	Release	0	0	0	0	2021
2021-08-16	Continuous	C	Release	0	0	0	0	2021
2021-08-16	Continuous	C	Release	0	0	0	0	2021
2021-08-16	Continuous	C	Release	0	0	0	0	2021
2021-08-16	Continuous	C	Release	1	0	0	1	2021
2021-08-16	Continuous	C	Release	1	0	0	1	2021
2021-08-16	Continuous	C	Release	0	0	0	0	2021
2021-08-16	Continuous	C	Release	0	0	0	0	2021
2021-08-16	Continuous	C	Release	0	0	0	0	2021
2021-08-16	Mass	A	Control	0	0	0	0	2021
2021-08-16	Mass	A	Control	0	0	0	0	2021
2021-08-16	Mass	A	Control	0	0	0	0	2021
2021-08-16	Mass	A	Control	0	0	0	0	2021
2021-08-16	Mass	A	Control	0	0	0	0	2021
2021-08-16	Mass	A	Control	0	0	0	0	2021
2021-08-16	Mass	A	Control	0	0	0	0	2021
2021-08-16	Mass	A	Control	0	0	0	0	2021
2021-08-16	Mass	A	Control	0	0	0	0	2021
2021-08-16	Mass	A	Release	0	0	0	0	2021
2021-08-16	Mass	A	Release	0	0	0	0	2021
2021-08-16	Mass	A	Release	3	0	0	3	2021
2021-08-16	Mass	A	Release	0	0	0	0	2021
2021-08-16	Mass	A	Release	1	0	0	1	2021
2021-08-16	Mass	A	Release	0	0	0	0	2021
2021-08-16	Mass	A	Release	0	0	0	0	2021
2021-08-16	Mass	A	Release	0	0	0	0	2021
2021-08-16	Mass	A	Release	0	0	0	0	2021
2021-08-16	Continuous	B	Control	0	0	0	0	2021
2021-08-16	Continuous	B	Control	1	0	0	1	2021
2021-08-16	Continuous	B	Control	0	0	0	0	2021
2021-08-16	Continuous	B	Control	0	0	0	0	2021
2021-08-16	Continuous	B	Control	0	0	0	0	2021
2021-08-16	Continuous	B	Control	0	0	0	0	2021
2021-08-16	Continuous	B	Control	0	0	0	0	2021
2021-08-16	Continuous	B	Control	0	0	0	0	2021
2021-08-16	Continuous	B	Control	0	0	0	0	2021
2021-08-16	Continuous	B	Release	0	0	0	0	2021
2021-08-16	Continuous	B	Release	0	0	0	0	2021
2021-08-16	Continuous	B	Release	0	0	0	0	2021
2021-08-16	Continuous	B	Release	0	0	0	0	2021
2021-08-16	Continuous	B	Release	1	0	0	1	2021
2021-08-16	Continuous	B	Release	0	0	0	0	2021
2021-08-16	Continuous	B	Release	0	0	0	0	2021
2021-08-16	Continuous	B	Release	0	0	0	0	2021
2021-08-16	Continuous	B	Release	0	0	0	0	2021
2021-08-16	Mass	C	Control	0	0	0	0	2021
2021-08-16	Mass	C	Control	0	0	0	0	2021
2021-08-16	Mass	C	Control	0	0	0	0	2021
2021-08-16	Mass	C	Control	0	0	0	0	2021
2021-08-16	Mass	C	Control	2	0	0	2	2021
2021-08-16	Mass	C	Control	0	0	0	0	2021
2021-08-16	Mass	C	Control	0	0	0	0	2021
2021-08-16	Mass	C	Control	0	0	0	0	2021
2021-08-16	Mass	C	Control	0	0	0	0	2021
2021-08-16	Mass	C	Release	0	0	0	0	2021
2021-08-16	Mass	C	Release	0	0	0	0	2021
2021-08-16	Mass	C	Release	0	0	0	0	2021
2021-08-16	Mass	C	Release	0	0	0	0	2021
2021-08-16	Mass	C	Release	0	0	0	0	2021
2021-08-16	Mass	C	Release	0	0	0	0	2021
2021-08-16	Mass	C	Release	0	0	0	0	2021
2021-08-16	Mass	C	Release	0	0	0	0	2021
2021-08-16	Mass	C	Release	0	0	0	0	2021
2021-08-16	Mass	D	Control	0	0	0	0	2021
2021-08-16	Mass	D	Control	5	0	0	5	2021
2021-08-16	Mass	D	Control	5	0	0	5	2021
2021-08-16	Mass	D	Control	0	0	0	0	2021
2021-08-16	Mass	D	Control	2	0	0	2	2021
2021-08-16	Mass	D	Control	0	0	0	0	2021
2021-08-16	Mass	D	Control	0	0	0	0	2021
2021-08-16	Mass	D	Control	1	0	0	1	2021
2021-08-16	Mass	D	Control	0	0	0	0	2021
2021-08-16	Mass	D	Release	0	0	0	0	2021
2021-08-16	Mass	D	Release	0	0	0	0	2021
2021-08-16	Mass	D	Release	0	0	0	0	2021
2021-08-16	Mass	D	Release	0	0	0	0	2021
2021-08-16	Mass	D	Release	0	0	0	0	2021
2021-08-16	Mass	D	Release	0	0	0	0	2021
2021-08-16	Mass	D	Release	0	0	0	0	2021
2021-08-16	Mass	D	Release	0	0	0	0	2021
2021-08-16	Mass	D	Release	0	0	0	0	2021
2021-08-16	Continuous	D	Control	0	0	0	0	2021
2021-08-16	Continuous	D	Control	0	0	0	0	2021
2021-08-16	Continuous	D	Control	0	0	0	0	2021
2021-08-16	Continuous	D	Control	0	0	0	0	2021
2021-08-16	Continuous	D	Control	1	0	0	1	2021
2021-08-16	Continuous	D	Control	0	0	0	0	2021
2021-08-16	Continuous	D	Control	0	0	0	0	2021
2021-08-16	Continuous	D	Control	1	0	0	1	2021
2021-08-16	Continuous	D	Control	0	0	0	0	2021
2021-08-16	Continuous	D	Release	0	0	0	0	2021
2021-08-16	Continuous	D	Release	0	0	0	0	2021
2021-08-16	Continuous	D	Release	0	0	0	0	2021
2021-08-16	Continuous	D	Release	0	0	0	0	2021
2021-08-16	Continuous	D	Release	0	0	0	0	2021
2021-08-16	Continuous	D	Release	0	0	0	0	2021
2021-08-16	Continuous	D	Release	0	0	0	0	2021
2021-08-16	Continuous	D	Release	0	0	0	0	2021
2021-08-16	Continuous	D	Release	0	0	0	0	2021
2021-08-16	Mass	E	Control	0	0	0	0	2021
2021-08-16	Mass	E	Control	2	0	0	2	2021
2021-08-16	Mass	E	Control	3	0	0	3	2021
2021-08-16	Mass	E	Control	0	0	0	0	2021
2021-08-16	Mass	E	Control	2	0	0	2	2021
2021-08-16	Mass	E	Control	0	0	0	0	2021
2021-08-16	Mass	E	Control	0	0	0	0	2021
2021-08-16	Mass	E	Control	0	0	0	0	2021
2021-08-16	Mass	E	Control	7	0	0	7	2021
2021-08-16	Mass	E	Release	0	0	0	0	2021
2021-08-16	Mass	E	Release	1	0	0	1	2021
2021-08-16	Mass	E	Release	0	0	0	0	2021
2021-08-16	Mass	E	Release	0	0	0	0	2021
2021-08-16	Mass	E	Release	0	0	0	0	2021
2021-08-16	Mass	E	Release	0	0	0	0	2021
2021-08-16	Mass	E	Release	0	0	0	0	2021
2021-08-16	Mass	E	Release	1	0	0	1	2021
2021-08-16	Mass	E	Release	0	0	0	0	2021
2021-08-16	Continuous	E	Control	0	0	0	0	2021
2021-08-16	Continuous	E	Control	0	0	0	0	2021
2021-08-16	Continuous	E	Control	0	0	20	20	2021
2021-08-16	Continuous	E	Control	0	0	0	0	2021
2021-08-16	Continuous	E	Control	0	0	1	1	2021
2021-08-16	Continuous	E	Control	0	0	15	15	2021
2021-08-16	Continuous	E	Control	0	0	0	0	2021
2021-08-16	Continuous	E	Control	0	0	0	0	2021
2021-08-16	Continuous	E	Control	0	0	0	0	2021
2021-08-16	Continuous	E	Release	0	0	0	0	2021
2021-08-16	Continuous	E	Release	1	0	0	1	2021
2021-08-16	Continuous	E	Release	0	0	0	0	2021
2021-08-16	Continuous	E	Release	0	0	5	5	2021
2021-08-16	Continuous	E	Release	2	0	0	2	2021
2021-08-16	Continuous	E	Release	0	0	0	0	2021
2021-08-16	Continuous	E	Release	0	0	5	5	2021
2021-08-16	Continuous	E	Release	3	0	0	3	2021
2021-08-16	Continuous	E	Release	0	0	0	0	2021
2022-06-28	Continuous	A	Control	2	3	0	5	2022
2022-06-28	Continuous	A	Control	0	4	0	4	2022
2022-06-28	Continuous	A	Control	0	0	0	0	2022
2022-06-28	Continuous	A	Control	0	3	0	3	2022
2022-06-28	Continuous	A	Control	0	2	0	2	2022
2022-06-28	Continuous	A	Control	0	0	0	0	2022
2022-06-28	Continuous	A	Control	7	0	0	7	2022
2022-06-28	Continuous	A	Control	4	2	0	6	2022
2022-06-28	Continuous	A	Control	3	0	0	3	2022
2022-06-28	Continuous	A	Release	1	0	0	1	2022
2022-06-28	Continuous	A	Release	2	1	0	3	2022
2022-06-28	Continuous	A	Release	3	8	0	11	2022
2022-06-28	Continuous	A	Release	0	0	0	0	2022
2022-06-28	Continuous	A	Release	6	2	0	8	2022
2022-06-28	Continuous	A	Release	0	0	0	0	2022
2022-06-28	Continuous	A	Release	4	0	0	4	2022
2022-06-28	Continuous	A	Release	0	2	0	2	2022
2022-06-28	Continuous	A	Release	7	2	0	9	2022
2022-06-28	Mass	B	Control	1	0	0	1	2022
2022-06-28	Mass	B	Control	0	2	0	2	2022
2022-06-28	Mass	B	Control	0	5	0	5	2022
2022-06-28	Mass	B	Control	0	1	0	1	2022
2022-06-28	Mass	B	Control	3	0	0	3	2022
2022-06-28	Mass	B	Control	0	3	0	3	2022
2022-06-28	Mass	B	Control	0	4	0	4	2022
2022-06-28	Mass	B	Control	1	1	0	2	2022
2022-06-28	Mass	B	Control	0	5	0	5	2022
2022-06-28	Mass	B	Release	2	0	0	2	2022
2022-06-28	Mass	B	Release	1	5	0	6	2022
2022-06-28	Mass	B	Release	2	13	0	15	2022
2022-06-28	Mass	B	Release	0	2	0	2	2022
2022-06-28	Mass	B	Release	0	2	0	2	2022
2022-06-28	Mass	B	Release	0	0	0	0	2022
2022-06-28	Mass	B	Release	0	2	0	2	2022
2022-06-28	Mass	B	Release	0	2	0	2	2022
2022-06-28	Mass	B	Release	0	0	0	0	2022
2022-06-28	Continuous	C	Control	0	0	0	0	2022
2022-06-28	Continuous	C	Control	0	3	0	3	2022
2022-06-28	Continuous	C	Control	1	2	0	3	2022
2022-06-28	Continuous	C	Control	0	0	0	0	2022
2022-06-28	Continuous	C	Control	0	0	0	0	2022
2022-06-28	Continuous	C	Control	2	0	0	2	2022
2022-06-28	Continuous	C	Control	0	0	0	0	2022
2022-06-28	Continuous	C	Control	1	2	0	3	2022
2022-06-28	Continuous	C	Control	1	9	0	10	2022
2022-06-28	Continuous	C	Release	2	0	0	2	2022
2022-06-28	Continuous	C	Release	0	1	0	1	2022
2022-06-28	Continuous	C	Release	0	1	0	1	2022
2022-06-28	Continuous	C	Release	3	0	0	3	2022
2022-06-28	Continuous	C	Release	2	1	0	3	2022
2022-06-28	Continuous	C	Release	0	5	0	5	2022
2022-06-28	Continuous	C	Release	5	0	0	5	2022
2022-06-28	Continuous	C	Release	1	0	0	1	2022
2022-06-28	Continuous	C	Release	0	8	0	8	2022
2022-06-28	Mass	A	Control	0	0	0	0	2022
2022-06-28	Mass	A	Control	0	0	0	0	2022
2022-06-28	Mass	A	Control	1	3	0	4	2022
2022-06-28	Mass	A	Control	0	3	0	3	2022
2022-06-28	Mass	A	Control	1	0	0	1	2022
2022-06-28	Mass	A	Control	2	14	0	16	2022
2022-06-28	Mass	A	Control	0	0	0	0	2022
2022-06-28	Mass	A	Control	1	0	0	1	2022
2022-06-28	Mass	A	Control	0	12	0	12	2022
2022-06-28	Mass	A	Release	1	0	0	1	2022
2022-06-28	Mass	A	Release	0	0	0	0	2022
2022-06-28	Mass	A	Release	0	0	0	0	2022
2022-06-28	Mass	A	Release	0	0	0	0	2022
2022-06-28	Mass	A	Release	0	0	0	0	2022
2022-06-28	Mass	A	Release	1	0	0	1	2022
2022-06-28	Mass	A	Release	0	0	0	0	2022
2022-06-28	Mass	A	Release	0	0	0	0	2022
2022-06-28	Mass	A	Release	0	0	0	0	2022
2022-06-28	Continuous	B	Control	0	0	0	0	2022
2022-06-28	Continuous	B	Control	0	4	0	4	2022
2022-06-28	Continuous	B	Control	0	0	0	0	2022
2022-06-28	Continuous	B	Control	0	6	0	6	2022
2022-06-28	Continuous	B	Control	0	0	0	0	2022
2022-06-28	Continuous	B	Control	0	0	0	0	2022
2022-06-28	Continuous	B	Control	0	0	0	0	2022
2022-06-28	Continuous	B	Control	0	0	0	0	2022
2022-06-28	Continuous	B	Control	0	0	0	0	2022
2022-06-28	Continuous	B	Release	0	0	0	0	2022
2022-06-28	Continuous	B	Release	2	0	0	2	2022
2022-06-28	Continuous	B	Release	0	0	0	0	2022
2022-06-28	Continuous	B	Release	0	0	0	0	2022
2022-06-28	Continuous	B	Release	3	0	0	3	2022
2022-06-28	Continuous	B	Release	0	0	0	0	2022
2022-06-28	Continuous	B	Release	0	0	0	0	2022
2022-06-28	Continuous	B	Release	1	0	0	1	2022
2022-06-28	Continuous	B	Release	0	0	0	0	2022
2022-06-28	Mass	C	Control	0	0	0	0	2022
2022-06-28	Mass	C	Control	0	8	0	8	2022
2022-06-28	Mass	C	Control	0	14	0	14	2022
2022-06-28	Mass	C	Control	1	0	0	1	2022
2022-06-28	Mass	C	Control	0	6	0	6	2022
2022-06-28	Mass	C	Control	0	17	0	17	2022
2022-06-28	Mass	C	Control	0	0	0	0	2022
2022-06-28	Mass	C	Control	0	0	0	0	2022
2022-06-28	Mass	C	Control	1	0	0	1	2022
2022-06-28	Mass	C	Release	0	1	0	1	2022
2022-06-28	Mass	C	Release	0	4	0	4	2022
2022-06-28	Mass	C	Release	0	0	0	0	2022
2022-06-28	Mass	C	Release	0	2	0	2	2022
2022-06-28	Mass	C	Release	0	10	0	10	2022
2022-06-28	Mass	C	Release	1	0	0	1	2022
2022-06-28	Mass	C	Release	0	0	0	0	2022
2022-06-28	Mass	C	Release	0	0	0	0	2022
2022-06-28	Mass	C	Release	2	6	0	8	2022
2022-06-28	Mass	D	Control	1	0	0	1	2022
2022-06-28	Mass	D	Control	3	0	0	3	2022
2022-06-28	Mass	D	Control	1	1	0	2	2022
2022-06-28	Mass	D	Control	0	0	0	0	2022
2022-06-28	Mass	D	Control	3	0	0	3	2022
2022-06-28	Mass	D	Control	3	0	0	3	2022
2022-06-28	Mass	D	Control	1	0	0	1	2022
2022-06-28	Mass	D	Control	3	0	0	3	2022
2022-06-28	Mass	D	Control	2	0	0	2	2022
2022-06-28	Mass	D	Release	0	1	0	1	2022
2022-06-28	Mass	D	Release	0	0	0	0	2022
2022-06-28	Mass	D	Release	0	0	0	0	2022
2022-06-28	Mass	D	Release	0	2	0	2	2022
2022-06-28	Mass	D	Release	0	0	0	0	2022
2022-06-28	Mass	D	Release	2	0	0	2	2022
2022-06-28	Mass	D	Release	0	3	0	3	2022
2022-06-28	Mass	D	Release	3	0	0	3	2022
2022-06-28	Mass	D	Release	3	0	0	3	2022
2022-06-28	Continuous	D	Control	2	1	0	3	2022
2022-06-28	Continuous	D	Control	0	6	0	6	2022
2022-06-28	Continuous	D	Control	2	8	0	10	2022
2022-06-28	Continuous	D	Control	2	0	0	2	2022
2022-06-28	Continuous	D	Control	0	0	0	0	2022
2022-06-28	Continuous	D	Control	1	4	0	5	2022
2022-06-28	Continuous	D	Control	0	3	0	3	2022
2022-06-28	Continuous	D	Control	0	0	0	0	2022
2022-06-28	Continuous	D	Control	0	6	0	6	2022
2022-06-28	Continuous	D	Release	0	2	0	2	2022
2022-06-28	Continuous	D	Release	0	0	0	0	2022
2022-06-28	Continuous	D	Release	0	3	0	3	2022
2022-06-28	Continuous	D	Release	0	0	0	0	2022
2022-06-28	Continuous	D	Release	0	0	0	0	2022
2022-06-28	Continuous	D	Release	0	0	0	0	2022
2022-06-28	Continuous	D	Release	0	0	0	0	2022
2022-06-28	Continuous	D	Release	0	0	0	0	2022
2022-06-28	Continuous	D	Release	0	6	0	6	2022
2022-06-28	Mass	E	Control	1	1	0	2	2022
2022-06-28	Mass	E	Control	0	0	0	0	2022
2022-06-28	Mass	E	Control	0	12	0	12	2022
2022-06-28	Mass	E	Control	0	2	0	2	2022
2022-06-28	Mass	E	Control	0	0	0	0	2022
2022-06-28	Mass	E	Control	0	6	0	6	2022
2022-06-28	Mass	E	Control	0	0	0	0	2022
2022-06-28	Mass	E	Control	0	0	0	0	2022
2022-06-28	Mass	E	Control	0	4	0	4	2022
2022-06-28	Mass	E	Release	0	0	0	0	2022
2022-06-28	Mass	E	Release	0	1	0	1	2022
2022-06-28	Mass	E	Release	0	3	0	3	2022
2022-06-28	Mass	E	Release	0	0	0	0	2022
2022-06-28	Mass	E	Release	0	0	0	0	2022
2022-06-28	Mass	E	Release	0	11	0	11	2022
2022-06-28	Mass	E	Release	0	0	0	0	2022
2022-06-28	Mass	E	Release	0	0	0	0	2022
2022-06-28	Mass	E	Release	0	5	0	5	2022
2022-06-28	Continuous	E	Control	0	1	0	1	2022
2022-06-28	Continuous	E	Control	0	0	0	0	2022
2022-06-28	Continuous	E	Control	0	9	0	9	2022
2022-06-28	Continuous	E	Control	0	5	0	5	2022
2022-06-28	Continuous	E	Control	0	0	0	0	2022
2022-06-28	Continuous	E	Control	0	0	0	0	2022
2022-06-28	Continuous	E	Control	0	2	0	2	2022
2022-06-28	Continuous	E	Control	0	0	0	0	2022
2022-06-28	Continuous	E	Control	0	3	0	3	2022
2022-06-28	Continuous	E	Release	0	10	0	10	2022
2022-06-28	Continuous	E	Release	0	7	0	7	2022
2022-06-28	Continuous	E	Release	0	14	0	14	2022
2022-06-28	Continuous	E	Release	0	4	0	4	2022
2022-06-28	Continuous	E	Release	0	2	0	2	2022
2022-06-28	Continuous	E	Release	0	9	0	9	2022
2022-06-28	Continuous	E	Release	0	5	0	5	2022
2022-06-28	Continuous	E	Release	1	2	0	3	2022
2022-06-28	Continuous	E	Release	0	4	0	4	2022
2022-07-12	Continuous	A	Control	0	0	0	0	2022
2022-07-12	Continuous	A	Control	2	0	0	2	2022
2022-07-12	Continuous	A	Control	2	0	0	2	2022
2022-07-12	Continuous	A	Control	10	0	0	10	2022
2022-07-12	Continuous	A	Control	0	0	0	0	2022
2022-07-12	Continuous	A	Control	0	0	0	0	2022
2022-07-12	Continuous	A	Control	5	0	0	5	2022
2022-07-12	Continuous	A	Control	0	0	0	0	2022
2022-07-12	Continuous	A	Control	3	0	0	3	2022
2022-07-12	Continuous	A	Release	0	0	0	0	2022
2022-07-12	Continuous	A	Release	0	0	0	0	2022
2022-07-12	Continuous	A	Release	4	0	0	4	2022
2022-07-12	Continuous	A	Release	0	0	0	0	2022
2022-07-12	Continuous	A	Release	1	0	0	1	2022
2022-07-12	Continuous	A	Release	0	0	0	0	2022
2022-07-12	Continuous	A	Release	0	0	0	0	2022
2022-07-12	Continuous	A	Release	1	0	0	1	2022
2022-07-12	Continuous	A	Release	3	0	0	3	2022
2022-07-12	Mass	B	Control	0	0	0	0	2022
2022-07-12	Mass	B	Control	0	0	0	0	2022
2022-07-12	Mass	B	Control	3	0	0	3	2022
2022-07-12	Mass	B	Control	1	0	0	1	2022
2022-07-12	Mass	B	Control	0	0	0	0	2022
2022-07-12	Mass	B	Control	0	0	0	0	2022
2022-07-12	Mass	B	Control	0	0	0	0	2022
2022-07-12	Mass	B	Control	0	0	0	0	2022
2022-07-12	Mass	B	Control	0	0	0	0	2022
2022-07-12	Mass	B	Release	0	0	0	0	2022
2022-07-12	Mass	B	Release	0	0	0	0	2022
2022-07-12	Mass	B	Release	0	0	0	0	2022
2022-07-12	Mass	B	Release	0	0	0	0	2022
2022-07-12	Mass	B	Release	0	0	0	0	2022
2022-07-12	Mass	B	Release	0	0	0	0	2022
2022-07-12	Mass	B	Release	0	0	0	0	2022
2022-07-12	Mass	B	Release	0	0	0	0	2022
2022-07-12	Mass	B	Release	0	0	0	0	2022
2022-07-12	Continuous	C	Control	0	0	0	0	2022
2022-07-12	Continuous	C	Control	0	0	0	0	2022
2022-07-12	Continuous	C	Control	0	0	0	0	2022
2022-07-12	Continuous	C	Control	0	0	0	0	2022
2022-07-12	Continuous	C	Control	0	0	0	0	2022
2022-07-12	Continuous	C	Control	2	0	0	2	2022
2022-07-12	Continuous	C	Control	0	0	0	0	2022
2022-07-12	Continuous	C	Control	0	0	0	0	2022
2022-07-12	Continuous	C	Control	0	0	0	0	2022
2022-07-12	Continuous	C	Release	0	0	0	0	2022
2022-07-12	Continuous	C	Release	0	0	0	0	2022
2022-07-12	Continuous	C	Release	3	0	0	3	2022
2022-07-12	Continuous	C	Release	0	0	0	0	2022
2022-07-12	Continuous	C	Release	0	0	0	0	2022
2022-07-12	Continuous	C	Release	3	0	0	3	2022
2022-07-12	Continuous	C	Release	0	0	0	0	2022
2022-07-12	Continuous	C	Release	0	0	0	0	2022
2022-07-12	Continuous	C	Release	0	0	0	0	2022
2022-07-12	Mass	A	Control	0	0	0	0	2022
2022-07-12	Mass	A	Control	0	0	0	0	2022
2022-07-12	Mass	A	Control	0	0	0	0	2022
2022-07-12	Mass	A	Control	0	0	0	0	2022
2022-07-12	Mass	A	Control	0	0	0	0	2022
2022-07-12	Mass	A	Control	9	0	0	9	2022
2022-07-12	Mass	A	Control	0	0	0	0	2022
2022-07-12	Mass	A	Control	0	0	0	0	2022
2022-07-12	Mass	A	Control	1	0	0	1	2022
2022-07-12	Mass	A	Release	0	0	0	0	2022
2022-07-12	Mass	A	Release	0	0	0	0	2022
2022-07-12	Mass	A	Release	0	0	0	0	2022
2022-07-12	Mass	A	Release	0	0	0	0	2022
2022-07-12	Mass	A	Release	0	0	0	0	2022
2022-07-12	Mass	A	Release	1	0	0	1	2022
2022-07-12	Mass	A	Release	0	0	0	0	2022
2022-07-12	Mass	A	Release	0	0	0	0	2022
2022-07-12	Mass	A	Release	0	0	0	0	2022
2022-07-12	Continuous	B	Control	0	0	0	0	2022
2022-07-12	Continuous	B	Control	0	0	0	0	2022
2022-07-12	Continuous	B	Control	0	0	0	0	2022
2022-07-12	Continuous	B	Control	0	0	0	0	2022
2022-07-12	Continuous	B	Control	0	0	0	0	2022
2022-07-12	Continuous	B	Control	0	0	0	0	2022
2022-07-12	Continuous	B	Control	0	0	0	0	2022
2022-07-12	Continuous	B	Control	0	0	0	0	2022
2022-07-12	Continuous	B	Control	0	0	0	0	2022
2022-07-12	Continuous	B	Release	0	0	0	0	2022
2022-07-12	Continuous	B	Release	0	0	0	0	2022
2022-07-12	Continuous	B	Release	0	0	0	0	2022
2022-07-12	Continuous	B	Release	0	0	0	0	2022
2022-07-12	Continuous	B	Release	0	0	0	0	2022
2022-07-12	Continuous	B	Release	0	0	0	0	2022
2022-07-12	Continuous	B	Release	0	0	0	0	2022
2022-07-12	Continuous	B	Release	0	0	0	0	2022
2022-07-12	Continuous	B	Release	0	0	0	0	2022
2022-07-12	Mass	C	Control	0	0	0	0	2022
2022-07-12	Mass	C	Control	0	0	0	0	2022
2022-07-12	Mass	C	Control	0	0	0	0	2022
2022-07-12	Mass	C	Control	0	0	0	0	2022
2022-07-12	Mass	C	Control	0	0	0	0	2022
2022-07-12	Mass	C	Control	0	0	0	0	2022
2022-07-12	Mass	C	Control	0	0	0	0	2022
2022-07-12	Mass	C	Control	0	0	0	0	2022
2022-07-12	Mass	C	Control	0	0	0	0	2022
2022-07-12	Mass	C	Release	0	0	0	0	2022
2022-07-12	Mass	C	Release	0	0	0	0	2022
2022-07-12	Mass	C	Release	0	0	0	0	2022
2022-07-12	Mass	C	Release	0	0	0	0	2022
2022-07-12	Mass	C	Release	0	0	0	0	2022
2022-07-12	Mass	C	Release	0	0	0	0	2022
2022-07-12	Mass	C	Release	0	0	0	0	2022
2022-07-12	Mass	C	Release	0	0	0	0	2022
2022-07-12	Mass	C	Release	0	0	0	0	2022
2022-07-12	Mass	D	Control	0	0	0	0	2022
2022-07-12	Mass	D	Control	0	0	0	0	2022
2022-07-12	Mass	D	Control	0	0	0	0	2022
2022-07-12	Mass	D	Control	0	0	0	0	2022
2022-07-12	Mass	D	Control	2	0	0	2	2022
2022-07-12	Mass	D	Control	0	0	0	0	2022
2022-07-12	Mass	D	Control	0	0	0	0	2022
2022-07-12	Mass	D	Control	0	0	0	0	2022
2022-07-12	Mass	D	Control	0	0	0	0	2022
2022-07-12	Mass	D	Release	0	0	0	0	2022
2022-07-12	Mass	D	Release	0	0	0	0	2022
2022-07-12	Mass	D	Release	0	0	0	0	2022
2022-07-12	Mass	D	Release	0	0	0	0	2022
2022-07-12	Mass	D	Release	0	0	0	0	2022
2022-07-12	Mass	D	Release	1	0	0	1	2022
2022-07-12	Mass	D	Release	0	0	0	0	2022
2022-07-12	Mass	D	Release	0	0	0	0	2022
2022-07-12	Mass	D	Release	0	0	0	0	2022
2022-07-12	Continuous	D	Control	0	0	0	0	2022
2022-07-12	Continuous	D	Control	1	0	0	1	2022
2022-07-12	Continuous	D	Control	0	0	0	0	2022
2022-07-12	Continuous	D	Control	0	0	0	0	2022
2022-07-12	Continuous	D	Control	0	0	0	0	2022
2022-07-12	Continuous	D	Control	0	0	0	0	2022
2022-07-12	Continuous	D	Control	4	0	0	4	2022
2022-07-12	Continuous	D	Control	0	0	0	0	2022
2022-07-12	Continuous	D	Control	0	0	0	0	2022
2022-07-12	Continuous	D	Release	0	0	0	0	2022
2022-07-12	Continuous	D	Release	0	0	0	0	2022
2022-07-12	Continuous	D	Release	0	0	0	0	2022
2022-07-12	Continuous	D	Release	0	0	0	0	2022
2022-07-12	Continuous	D	Release	0	0	0	0	2022
2022-07-12	Continuous	D	Release	0	0	0	0	2022
2022-07-12	Continuous	D	Release	0	0	0	0	2022
2022-07-12	Continuous	D	Release	0	0	0	0	2022
2022-07-12	Continuous	D	Release	0	0	0	0	2022
2022-07-12	Mass	E	Control	0	0	0	0	2022
2022-07-12	Mass	E	Control	0	0	0	0	2022
2022-07-12	Mass	E	Control	0	0	0	0	2022
2022-07-12	Mass	E	Control	0	0	0	0	2022
2022-07-12	Mass	E	Control	0	0	0	0	2022
2022-07-12	Mass	E	Control	0	0	0	0	2022
2022-07-12	Mass	E	Control	0	0	0	0	2022
2022-07-12	Mass	E	Control	0	0	0	0	2022
2022-07-12	Mass	E	Control	0	0	0	0	2022
2022-07-12	Mass	E	Release	0	0	0	0	2022
2022-07-12	Mass	E	Release	0	0	0	0	2022
2022-07-12	Mass	E	Release	0	0	0	0	2022
2022-07-12	Mass	E	Release	0	0	0	0	2022
2022-07-12	Mass	E	Release	0	0	0	0	2022
2022-07-12	Mass	E	Release	0	0	0	0	2022
2022-07-12	Mass	E	Release	0	0	0	0	2022
2022-07-12	Mass	E	Release	0	0	0	0	2022
2022-07-12	Mass	E	Release	0	0	0	0	2022
2022-07-12	Continuous	E	Control	0	0	0	0	2022
2022-07-12	Continuous	E	Control	0	0	0	0	2022
2022-07-12	Continuous	E	Control	0	0	0	0	2022
2022-07-12	Continuous	E	Control	0	0	0	0	2022
2022-07-12	Continuous	E	Control	0	0	0	0	2022
2022-07-12	Continuous	E	Control	0	0	0	0	2022
2022-07-12	Continuous	E	Control	0	0	0	0	2022
2022-07-12	Continuous	E	Control	0	0	0	0	2022
2022-07-12	Continuous	E	Control	0	0	0	0	2022
2022-07-12	Continuous	E	Release	0	0	0	0	2022
2022-07-12	Continuous	E	Release	0	0	0	0	2022
2022-07-12	Continuous	E	Release	0	0	0	0	2022
2022-07-12	Continuous	E	Release	0	0	0	0	2022
2022-07-12	Continuous	E	Release	0	0	0	0	2022
2022-07-12	Continuous	E	Release	0	0	0	0	2022
2022-07-12	Continuous	E	Release	0	0	0	0	2022
2022-07-12	Continuous	E	Release	0	0	0	0	2022
2022-07-12	Continuous	E	Release	0	0	0	0	2022
2022-07-26	Continuous	A	Control	0	0	0	0	2022
2022-07-26	Continuous	A	Control	0	0	0	0	2022
2022-07-26	Continuous	A	Control	0	0	0	0	2022
2022-07-26	Continuous	A	Control	3	0	0	3	2022
2022-07-26	Continuous	A	Control	0	0	0	0	2022
2022-07-26	Continuous	A	Control	1	0	0	1	2022
2022-07-26	Continuous	A	Control	3	0	0	3	2022
2022-07-26	Continuous	A	Control	0	0	0	0	2022
2022-07-26	Continuous	A	Control	1	0	0	1	2022
2022-07-26	Continuous	A	Release	0	0	0	0	2022
2022-07-26	Continuous	A	Release	0	0	0	0	2022
2022-07-26	Continuous	A	Release	0	0	0	0	2022
2022-07-26	Continuous	A	Release	0	0	0	0	2022
2022-07-26	Continuous	A	Release	0	0	0	0	2022
2022-07-26	Continuous	A	Release	0	0	0	0	2022
2022-07-26	Continuous	A	Release	0	0	0	0	2022
2022-07-26	Continuous	A	Release	0	0	0	0	2022
2022-07-26	Continuous	A	Release	0	0	0	0	2022
2022-07-26	Mass	B	Control	0	0	0	0	2022
2022-07-26	Mass	B	Control	0	0	0	0	2022
2022-07-26	Mass	B	Control	1	0	0	1	2022
2022-07-26	Mass	B	Control	0	0	0	0	2022
2022-07-26	Mass	B	Control	0	0	0	0	2022
2022-07-26	Mass	B	Control	0	0	0	0	2022
2022-07-26	Mass	B	Control	0	0	0	0	2022
2022-07-26	Mass	B	Control	0	0	0	0	2022
2022-07-26	Mass	B	Control	0	0	0	0	2022
2022-07-26	Mass	B	Release	0	0	0	0	2022
2022-07-26	Mass	B	Release	0	0	0	0	2022
2022-07-26	Mass	B	Release	0	0	0	0	2022
2022-07-26	Mass	B	Release	0	0	0	0	2022
2022-07-26	Mass	B	Release	0	0	0	0	2022
2022-07-26	Mass	B	Release	1	0	0	1	2022
2022-07-26	Mass	B	Release	0	0	0	0	2022
2022-07-26	Mass	B	Release	0	0	0	0	2022
2022-07-26	Mass	B	Release	1	0	0	1	2022
2022-07-26	Continuous	C	Control	0	0	0	0	2022
2022-07-26	Continuous	C	Control	0	0	0	0	2022
2022-07-26	Continuous	C	Control	0	0	0	0	2022
2022-07-26	Continuous	C	Control	1	0	0	1	2022
2022-07-26	Continuous	C	Control	0	0	0	0	2022
2022-07-26	Continuous	C	Control	0	0	0	0	2022
2022-07-26	Continuous	C	Control	0	0	0	0	2022
2022-07-26	Continuous	C	Control	0	0	0	0	2022
2022-07-26	Continuous	C	Control	0	0	0	0	2022
2022-07-26	Continuous	C	Release	0	0	0	0	2022
2022-07-26	Continuous	C	Release	0	0	0	0	2022
2022-07-26	Continuous	C	Release	0	0	0	0	2022
2022-07-26	Continuous	C	Release	0	0	0	0	2022
2022-07-26	Continuous	C	Release	0	0	0	0	2022
2022-07-26	Continuous	C	Release	2	0	0	2	2022
2022-07-26	Continuous	C	Release	0	0	0	0	2022
2022-07-26	Continuous	C	Release	0	0	0	0	2022
2022-07-26	Continuous	C	Release	0	0	0	0	2022
2022-07-26	Mass	A	Control	0	0	0	0	2022
2022-07-26	Mass	A	Control	0	0	0	0	2022
2022-07-26	Mass	A	Control	0	0	0	0	2022
2022-07-26	Mass	A	Control	0	0	0	0	2022
2022-07-26	Mass	A	Control	0	0	0	0	2022
2022-07-26	Mass	A	Control	0	0	0	0	2022
2022-07-26	Mass	A	Control	0	0	0	0	2022
2022-07-26	Mass	A	Control	0	0	0	0	2022
2022-07-26	Mass	A	Control	0	0	0	0	2022
2022-07-26	Mass	A	Release	0	0	0	0	2022
2022-07-26	Mass	A	Release	0	0	0	0	2022
2022-07-26	Mass	A	Release	0	0	0	0	2022
2022-07-26	Mass	A	Release	0	0	0	0	2022
2022-07-26	Mass	A	Release	0	0	0	0	2022
2022-07-26	Mass	A	Release	0	0	0	0	2022
2022-07-26	Mass	A	Release	0	0	0	0	2022
2022-07-26	Mass	A	Release	0	0	0	0	2022
2022-07-26	Mass	A	Release	0	0	0	0	2022
2022-07-26	Continuous	B	Control	1	0	0	1	2022
2022-07-26	Continuous	B	Control	1	0	0	1	2022
2022-07-26	Continuous	B	Control	0	0	0	0	2022
2022-07-26	Continuous	B	Control	0	0	0	0	2022
2022-07-26	Continuous	B	Control	0	0	0	0	2022
2022-07-26	Continuous	B	Control	0	0	0	0	2022
2022-07-26	Continuous	B	Control	0	0	0	0	2022
2022-07-26	Continuous	B	Control	0	0	0	0	2022
2022-07-26	Continuous	B	Control	0	0	0	0	2022
2022-07-26	Continuous	B	Release	0	0	0	0	2022
2022-07-26	Continuous	B	Release	0	0	0	0	2022
2022-07-26	Continuous	B	Release	0	0	0	0	2022
2022-07-26	Continuous	B	Release	0	0	0	0	2022
2022-07-26	Continuous	B	Release	0	0	0	0	2022
2022-07-26	Continuous	B	Release	0	0	0	0	2022
2022-07-26	Continuous	B	Release	0	0	0	0	2022
2022-07-26	Continuous	B	Release	0	0	0	0	2022
2022-07-26	Continuous	B	Release	0	0	0	0	2022
2022-07-26	Mass	C	Control	0	0	0	0	2022
2022-07-26	Mass	C	Control	2	0	0	2	2022
2022-07-26	Mass	C	Control	0	0	0	0	2022
2022-07-26	Mass	C	Control	0	0	0	0	2022
2022-07-26	Mass	C	Control	0	0	0	0	2022
2022-07-26	Mass	C	Control	0	0	0	0	2022
2022-07-26	Mass	C	Control	0	0	0	0	2022
2022-07-26	Mass	C	Control	0	0	0	0	2022
2022-07-26	Mass	C	Control	0	0	0	0	2022
2022-07-26	Mass	C	Release	0	0	0	0	2022
2022-07-26	Mass	C	Release	0	0	0	0	2022
2022-07-26	Mass	C	Release	0	0	0	0	2022
2022-07-26	Mass	C	Release	0	0	0	0	2022
2022-07-26	Mass	C	Release	0	0	0	0	2022
2022-07-26	Mass	C	Release	0	0	0	0	2022
2022-07-26	Mass	C	Release	0	0	0	0	2022
2022-07-26	Mass	C	Release	0	0	0	0	2022
2022-07-26	Mass	C	Release	0	0	0	0	2022
2022-07-26	Mass	D	Control	0	0	0	0	2022
2022-07-26	Mass	D	Control	0	0	0	0	2022
2022-07-26	Mass	D	Control	0	0	0	0	2022
2022-07-26	Mass	D	Control	0	0	0	0	2022
2022-07-26	Mass	D	Control	1	0	0	1	2022
2022-07-26	Mass	D	Control	0	0	0	0	2022
2022-07-26	Mass	D	Control	0	0	0	0	2022
2022-07-26	Mass	D	Control	1	0	0	1	2022
2022-07-26	Mass	D	Control	0	0	0	0	2022
2022-07-26	Mass	D	Release	0	0	0	0	2022
2022-07-26	Mass	D	Release	0	0	0	0	2022
2022-07-26	Mass	D	Release	0	0	0	0	2022
2022-07-26	Mass	D	Release	0	0	0	0	2022
2022-07-26	Mass	D	Release	0	0	0	0	2022
2022-07-26	Mass	D	Release	0	0	0	0	2022
2022-07-26	Mass	D	Release	0	0	0	0	2022
2022-07-26	Mass	D	Release	0	0	0	0	2022
2022-07-26	Mass	D	Release	0	0	0	0	2022
2022-07-26	Continuous	D	Control	0	0	0	0	2022
2022-07-26	Continuous	D	Control	0	0	0	0	2022
2022-07-26	Continuous	D	Control	0	0	0	0	2022
2022-07-26	Continuous	D	Control	0	0	0	0	2022
2022-07-26	Continuous	D	Control	0	0	0	0	2022
2022-07-26	Continuous	D	Control	0	0	0	0	2022
2022-07-26	Continuous	D	Control	0	0	0	0	2022
2022-07-26	Continuous	D	Control	0	0	0	0	2022
2022-07-26	Continuous	D	Control	0	0	0	0	2022
2022-07-26	Continuous	D	Release	0	0	0	0	2022
2022-07-26	Continuous	D	Release	0	0	0	0	2022
2022-07-26	Continuous	D	Release	0	0	0	0	2022
2022-07-26	Continuous	D	Release	0	0	0	0	2022
2022-07-26	Continuous	D	Release	0	0	0	0	2022
2022-07-26	Continuous	D	Release	0	0	0	0	2022
2022-07-26	Continuous	D	Release	0	0	0	0	2022
2022-07-26	Continuous	D	Release	0	0	0	0	2022
2022-07-26	Continuous	D	Release	0	0	0	0	2022
2022-07-26	Mass	E	Control	0	0	0	0	2022
2022-07-26	Mass	E	Control	0	0	0	0	2022
2022-07-26	Mass	E	Control	0	0	0	0	2022
2022-07-26	Mass	E	Control	0	0	0	0	2022
2022-07-26	Mass	E	Control	0	0	0	0	2022
2022-07-26	Mass	E	Control	0	0	0	0	2022
2022-07-26	Mass	E	Control	0	0	0	0	2022
2022-07-26	Mass	E	Control	0	0	0	0	2022
2022-07-26	Mass	E	Control	0	0	0	0	2022
2022-07-26	Mass	E	Release	0	0	0	0	2022
2022-07-26	Mass	E	Release	0	0	0	0	2022
2022-07-26	Mass	E	Release	0	0	0	0	2022
2022-07-26	Mass	E	Release	0	0	0	0	2022
2022-07-26	Mass	E	Release	0	0	0	0	2022
2022-07-26	Mass	E	Release	0	0	0	0	2022
2022-07-26	Mass	E	Release	0	0	0	0	2022
2022-07-26	Mass	E	Release	0	0	0	0	2022
2022-07-26	Mass	E	Release	0	0	0	0	2022
2022-07-26	Continuous	E	Control	0	0	0	0	2022
2022-07-26	Continuous	E	Control	0	0	0	0	2022
2022-07-26	Continuous	E	Control	0	0	0	0	2022
2022-07-26	Continuous	E	Control	0	0	0	0	2022
2022-07-26	Continuous	E	Control	0	0	0	0	2022
2022-07-26	Continuous	E	Control	0	0	0	0	2022
2022-07-26	Continuous	E	Control	0	0	0	0	2022
2022-07-26	Continuous	E	Control	0	0	0	0	2022
2022-07-26	Continuous	E	Control	0	0	0	0	2022
2022-07-26	Continuous	E	Release	0	0	0	0	2022
2022-07-26	Continuous	E	Release	0	0	0	0	2022
2022-07-26	Continuous	E	Release	0	0	0	0	2022
2022-07-26	Continuous	E	Release	0	0	0	0	2022
2022-07-26	Continuous	E	Release	0	0	0	0	2022
2022-07-26	Continuous	E	Release	0	0	0	0	2022
2022-07-26	Continuous	E	Release	0	0	0	0	2022
2022-07-26	Continuous	E	Release	0	0	0	0	2022
2022-07-26	Continuous	E	Release	0	0	0	0	2022
2022-08-09	Continuous	A	Control	0	0	0	0	2022
2022-08-09	Continuous	A	Control	0	0	0	0	2022
2022-08-09	Continuous	A	Control	0	0	0	0	2022
2022-08-09	Continuous	A	Control	0	0	0	0	2022
2022-08-09	Continuous	A	Control	0	0	0	0	2022
2022-08-09	Continuous	A	Control	0	0	0	0	2022
2022-08-09	Continuous	A	Control	0	0	0	0	2022
2022-08-09	Continuous	A	Control	0	0	0	0	2022
2022-08-09	Continuous	A	Control	0	0	0	0	2022
2022-08-09	Continuous	A	Release	0	0	0	0	2022
2022-08-09	Continuous	A	Release	0	0	0	0	2022
2022-08-09	Continuous	A	Release	0	0	0	0	2022
2022-08-09	Continuous	A	Release	0	0	0	0	2022
2022-08-09	Continuous	A	Release	0	0	0	0	2022
2022-08-09	Continuous	A	Release	0	0	0	0	2022
2022-08-09	Continuous	A	Release	0	0	0	0	2022
2022-08-09	Continuous	A	Release	0	0	0	0	2022
2022-08-09	Continuous	A	Release	0	0	0	0	2022
2022-08-09	Mass	B	Control	0	0	0	0	2022
2022-08-09	Mass	B	Control	0	0	0	0	2022
2022-08-09	Mass	B	Control	0	0	0	0	2022
2022-08-09	Mass	B	Control	0	0	0	0	2022
2022-08-09	Mass	B	Control	0	0	0	0	2022
2022-08-09	Mass	B	Control	0	0	0	0	2022
2022-08-09	Mass	B	Control	0	0	0	0	2022
2022-08-09	Mass	B	Control	0	0	0	0	2022
2022-08-09	Mass	B	Control	0	0	0	0	2022
2022-08-09	Mass	B	Release	0	0	0	0	2022
2022-08-09	Mass	B	Release	0	0	0	0	2022
2022-08-09	Mass	B	Release	0	0	0	0	2022
2022-08-09	Mass	B	Release	0	0	0	0	2022
2022-08-09	Mass	B	Release	0	0	0	0	2022
2022-08-09	Mass	B	Release	0	0	0	0	2022
2022-08-09	Mass	B	Release	0	0	0	0	2022
2022-08-09	Mass	B	Release	0	0	0	0	2022
2022-08-09	Mass	B	Release	0	0	0	0	2022
2022-08-09	Continuous	C	Control	0	0	0	0	2022
2022-08-09	Continuous	C	Control	0	0	0	0	2022
2022-08-09	Continuous	C	Control	0	0	0	0	2022
2022-08-09	Continuous	C	Control	0	0	0	0	2022
2022-08-09	Continuous	C	Control	0	0	0	0	2022
2022-08-09	Continuous	C	Control	2	0	0	2	2022
2022-08-09	Continuous	C	Control	0	0	0	0	2022
2022-08-09	Continuous	C	Control	0	0	0	0	2022
2022-08-09	Continuous	C	Control	0	0	0	0	2022
2022-08-09	Continuous	C	Release	0	0	0	0	2022
2022-08-09	Continuous	C	Release	0	0	0	0	2022
2022-08-09	Continuous	C	Release	0	0	0	0	2022
2022-08-09	Continuous	C	Release	0	0	0	0	2022
2022-08-09	Continuous	C	Release	0	0	0	0	2022
2022-08-09	Continuous	C	Release	0	0	0	0	2022
2022-08-09	Continuous	C	Release	0	0	0	0	2022
2022-08-09	Continuous	C	Release	0	0	0	0	2022
2022-08-09	Continuous	C	Release	1	0	0	1	2022
2022-08-09	Mass	A	Control	0	0	0	0	2022
2022-08-09	Mass	A	Control	0	0	0	0	2022
2022-08-09	Mass	A	Control	0	0	0	0	2022
2022-08-09	Mass	A	Control	0	0	0	0	2022
2022-08-09	Mass	A	Control	0	0	0	0	2022
2022-08-09	Mass	A	Control	0	0	0	0	2022
2022-08-09	Mass	A	Control	0	0	0	0	2022
2022-08-09	Mass	A	Control	0	0	0	0	2022
2022-08-09	Mass	A	Control	0	0	0	0	2022
2022-08-09	Mass	A	Release	0	0	0	0	2022
2022-08-09	Mass	A	Release	0	0	0	0	2022
2022-08-09	Mass	A	Release	0	0	0	0	2022
2022-08-09	Mass	A	Release	0	0	0	0	2022
2022-08-09	Mass	A	Release	0	0	0	0	2022
2022-08-09	Mass	A	Release	0	0	0	0	2022
2022-08-09	Mass	A	Release	0	0	0	0	2022
2022-08-09	Mass	A	Release	0	0	0	0	2022
2022-08-09	Mass	A	Release	0	0	0	0	2022
2022-08-09	Continuous	B	Control	0	0	0	0	2022
2022-08-09	Continuous	B	Control	0	0	0	0	2022
2022-08-09	Continuous	B	Control	0	0	0	0	2022
2022-08-09	Continuous	B	Control	0	0	0	0	2022
2022-08-09	Continuous	B	Control	0	0	0	0	2022
2022-08-09	Continuous	B	Control	0	0	0	0	2022
2022-08-09	Continuous	B	Control	0	0	0	0	2022
2022-08-09	Continuous	B	Control	0	0	0	0	2022
2022-08-09	Continuous	B	Control	0	0	0	0	2022
2022-08-09	Continuous	B	Release	0	0	0	0	2022
2022-08-09	Continuous	B	Release	0	0	0	0	2022
2022-08-09	Continuous	B	Release	0	0	0	0	2022
2022-08-09	Continuous	B	Release	0	0	0	0	2022
2022-08-09	Continuous	B	Release	0	0	0	0	2022
2022-08-09	Continuous	B	Release	0	0	0	0	2022
2022-08-09	Continuous	B	Release	0	0	0	0	2022
2022-08-09	Continuous	B	Release	0	0	0	0	2022
2022-08-09	Continuous	B	Release	0	0	0	0	2022
2022-08-09	Mass	C	Control	0	0	0	0	2022
2022-08-09	Mass	C	Control	0	0	0	0	2022
2022-08-09	Mass	C	Control	0	0	0	0	2022
2022-08-09	Mass	C	Control	0	0	0	0	2022
2022-08-09	Mass	C	Control	0	0	0	0	2022
2022-08-09	Mass	C	Control	0	0	0	0	2022
2022-08-09	Mass	C	Control	0	0	0	0	2022
2022-08-09	Mass	C	Control	0	0	0	0	2022
2022-08-09	Mass	C	Control	0	0	0	0	2022
2022-08-09	Mass	C	Release	0	0	0	0	2022
2022-08-09	Mass	C	Release	0	0	0	0	2022
2022-08-09	Mass	C	Release	0	0	0	0	2022
2022-08-09	Mass	C	Release	0	0	0	0	2022
2022-08-09	Mass	C	Release	0	0	0	0	2022
2022-08-09	Mass	C	Release	0	0	0	0	2022
2022-08-09	Mass	C	Release	0	0	0	0	2022
2022-08-09	Mass	C	Release	0	0	0	0	2022
2022-08-09	Mass	C	Release	1	0	0	1	2022
2022-08-09	Mass	D	Control	0	0	0	0	2022
2022-08-09	Mass	D	Control	0	0	0	0	2022
2022-08-09	Mass	D	Control	0	0	0	0	2022
2022-08-09	Mass	D	Control	0	0	0	0	2022
2022-08-09	Mass	D	Control	0	0	0	0	2022
2022-08-09	Mass	D	Control	0	0	0	0	2022
2022-08-09	Mass	D	Control	0	0	0	0	2022
2022-08-09	Mass	D	Control	0	0	0	0	2022
2022-08-09	Mass	D	Control	0	0	0	0	2022
2022-08-09	Mass	D	Release	0	0	0	0	2022
2022-08-09	Mass	D	Release	0	0	0	0	2022
2022-08-09	Mass	D	Release	0	0	0	0	2022
2022-08-09	Mass	D	Release	0	0	0	0	2022
2022-08-09	Mass	D	Release	0	0	0	0	2022
2022-08-09	Mass	D	Release	0	0	0	0	2022
2022-08-09	Mass	D	Release	0	0	0	0	2022
2022-08-09	Mass	D	Release	0	0	0	0	2022
2022-08-09	Mass	D	Release	0	0	0	0	2022
2022-08-09	Continuous	D	Control	0	0	0	0	2022
2022-08-09	Continuous	D	Control	0	0	0	0	2022
2022-08-09	Continuous	D	Control	1	0	0	1	2022
2022-08-09	Continuous	D	Control	0	0	0	0	2022
2022-08-09	Continuous	D	Control	0	0	0	0	2022
2022-08-09	Continuous	D	Control	0	0	0	0	2022
2022-08-09	Continuous	D	Control	0	0	0	0	2022
2022-08-09	Continuous	D	Control	0	0	0	0	2022
2022-08-09	Continuous	D	Control	0	0	0	0	2022
2022-08-09	Continuous	D	Release	0	0	0	0	2022
2022-08-09	Continuous	D	Release	0	0	0	0	2022
2022-08-09	Continuous	D	Release	0	0	0	0	2022
2022-08-09	Continuous	D	Release	0	0	0	0	2022
2022-08-09	Continuous	D	Release	1	0	0	1	2022
2022-08-09	Continuous	D	Release	0	0	0	0	2022
2022-08-09	Continuous	D	Release	0	0	0	0	2022
2022-08-09	Continuous	D	Release	0	0	0	0	2022
2022-08-09	Continuous	D	Release	0	0	0	0	2022
2022-08-09	Mass	E	Control	0	0	0	0	2022
2022-08-09	Mass	E	Control	0	0	0	0	2022
2022-08-09	Mass	E	Control	0	0	0	0	2022
2022-08-09	Mass	E	Control	0	0	0	0	2022
2022-08-09	Mass	E	Control	0	0	0	0	2022
2022-08-09	Mass	E	Control	0	0	0	0	2022
2022-08-09	Mass	E	Control	0	0	0	0	2022
2022-08-09	Mass	E	Control	0	0	0	0	2022
2022-08-09	Mass	E	Control	0	0	0	0	2022
2022-08-09	Mass	E	Release	0	0	0	0	2022
2022-08-09	Mass	E	Release	0	0	0	0	2022
2022-08-09	Mass	E	Release	0	0	0	0	2022
2022-08-09	Mass	E	Release	0	0	0	0	2022
2022-08-09	Mass	E	Release	0	0	0	0	2022
2022-08-09	Mass	E	Release	1	0	0	1	2022
2022-08-09	Mass	E	Release	0	0	0	0	2022
2022-08-09	Mass	E	Release	0	0	0	0	2022
2022-08-09	Mass	E	Release	1	0	0	1	2022
2022-08-09	Continuous	E	Control	0	0	0	0	2022
2022-08-09	Continuous	E	Control	0	0	0	0	2022
2022-08-09	Continuous	E	Control	0	0	0	0	2022
2022-08-09	Continuous	E	Control	0	0	0	0	2022
2022-08-09	Continuous	E	Control	0	0	0	0	2022
2022-08-09	Continuous	E	Control	0	0	0	0	2022
2022-08-09	Continuous	E	Control	0	0	0	0	2022
2022-08-09	Continuous	E	Control	0	0	0	0	2022
2022-08-09	Continuous	E	Control	0	0	0	0	2022
2022-08-09	Continuous	E	Release	0	0	0	0	2022
2022-08-09	Continuous	E	Release	0	0	0	0	2022
2022-08-09	Continuous	E	Release	0	0	0	0	2022
2022-08-09	Continuous	E	Release	0	0	0	0	2022
2022-08-09	Continuous	E	Release	0	0	0	0	2022
2022-08-09	Continuous	E	Release	0	0	0	0	2022
2022-08-09	Continuous	E	Release	0	0	0	0	2022
2022-08-09	Continuous	E	Release	0	0	0	0	2022
2022-08-09	Continuous	E	Release	0	0	0	0	2022
2022-08-25	Continuous	A	Control	0	0	0	0	2022
2022-08-25	Continuous	A	Control	0	0	0	0	2022
2022-08-25	Continuous	A	Control	0	0	0	0	2022
2022-08-25	Continuous	A	Control	0	0	0	0	2022
2022-08-25	Continuous	A	Control	0	0	0	0	2022
2022-08-25	Continuous	A	Control	0	0	0	0	2022
2022-08-25	Continuous	A	Control	0	0	0	0	2022
2022-08-25	Continuous	A	Control	0	0	0	0	2022
2022-08-25	Continuous	A	Control	0	0	0	0	2022
2022-08-25	Continuous	A	Release	0	1	0	1	2022
2022-08-25	Continuous	A	Release	0	0	0	0	2022
2022-08-25	Continuous	A	Release	0	0	0	0	2022
2022-08-25	Continuous	A	Release	0	0	0	0	2022
2022-08-25	Continuous	A	Release	0	0	0	0	2022
2022-08-25	Continuous	A	Release	0	0	0	0	2022
2022-08-25	Continuous	A	Release	0	0	0	0	2022
2022-08-25	Continuous	A	Release	0	0	0	0	2022
2022-08-25	Continuous	A	Release	0	0	0	0	2022
2022-08-25	Mass	B	Control	0	0	0	0	2022
2022-08-25	Mass	B	Control	0	0	0	0	2022
2022-08-25	Mass	B	Control	1	0	0	1	2022
2022-08-25	Mass	B	Control	0	0	0	0	2022
2022-08-25	Mass	B	Control	0	0	0	0	2022
2022-08-25	Mass	B	Control	0	0	0	0	2022
2022-08-25	Mass	B	Control	0	0	0	0	2022
2022-08-25	Mass	B	Control	1	0	0	1	2022
2022-08-25	Mass	B	Control	0	0	0	0	2022
2022-08-25	Mass	B	Release	0	0	0	0	2022
2022-08-25	Mass	B	Release	0	0	0	0	2022
2022-08-25	Mass	B	Release	0	0	0	0	2022
2022-08-25	Mass	B	Release	0	0	0	0	2022
2022-08-25	Mass	B	Release	0	0	0	0	2022
2022-08-25	Mass	B	Release	0	0	0	0	2022
2022-08-25	Mass	B	Release	0	0	0	0	2022
2022-08-25	Mass	B	Release	0	0	0	0	2022
2022-08-25	Mass	B	Release	0	0	0	0	2022
2022-08-25	Continuous	C	Control	0	0	0	0	2022
2022-08-25	Continuous	C	Control	1	0	0	1	2022
2022-08-25	Continuous	C	Control	0	0	0	0	2022
2022-08-25	Continuous	C	Control	0	0	0	0	2022
2022-08-25	Continuous	C	Control	0	0	0	0	2022
2022-08-25	Continuous	C	Control	0	0	0	0	2022
2022-08-25	Continuous	C	Control	0	0	0	0	2022
2022-08-25	Continuous	C	Control	0	0	0	0	2022
2022-08-25	Continuous	C	Control	0	0	0	0	2022
2022-08-25	Continuous	C	Release	0	0	0	0	2022
2022-08-25	Continuous	C	Release	0	0	0	0	2022
2022-08-25	Continuous	C	Release	1	0	0	1	2022
2022-08-25	Continuous	C	Release	0	0	0	0	2022
2022-08-25	Continuous	C	Release	18	0	0	18	2022
2022-08-25	Continuous	C	Release	0	0	0	0	2022
2022-08-25	Continuous	C	Release	1	0	0	1	2022
2022-08-25	Continuous	C	Release	0	0	0	0	2022
2022-08-25	Continuous	C	Release	0	0	0	0	2022
2022-08-25	Mass	A	Control	0	0	0	0	2022
2022-08-25	Mass	A	Control	0	0	0	0	2022
2022-08-25	Mass	A	Control	1	0	0	1	2022
2022-08-25	Mass	A	Control	0	0	0	0	2022
2022-08-25	Mass	A	Control	0	0	0	0	2022
2022-08-25	Mass	A	Control	0	0	0	0	2022
2022-08-25	Mass	A	Control	0	0	0	0	2022
2022-08-25	Mass	A	Control	0	0	0	0	2022
2022-08-25	Mass	A	Control	0	0	0	0	2022
2022-08-25	Mass	A	Release	0	0	0	0	2022
2022-08-25	Mass	A	Release	0	0	0	0	2022
2022-08-25	Mass	A	Release	0	0	0	0	2022
2022-08-25	Mass	A	Release	1	0	0	1	2022
2022-08-25	Mass	A	Release	0	0	0	0	2022
2022-08-25	Mass	A	Release	0	0	0	0	2022
2022-08-25	Mass	A	Release	0	0	0	0	2022
2022-08-25	Mass	A	Release	0	0	0	0	2022
2022-08-25	Mass	A	Release	0	0	0	0	2022
2022-08-25	Continuous	B	Control	0	0	0	0	2022
2022-08-25	Continuous	B	Control	0	0	0	0	2022
2022-08-25	Continuous	B	Control	0	0	0	0	2022
2022-08-25	Continuous	B	Control	0	0	0	0	2022
2022-08-25	Continuous	B	Control	0	0	0	0	2022
2022-08-25	Continuous	B	Control	0	0	0	0	2022
2022-08-25	Continuous	B	Control	0	0	0	0	2022
2022-08-25	Continuous	B	Control	0	0	0	0	2022
2022-08-25	Continuous	B	Control	0	0	0	0	2022
2022-08-25	Continuous	B	Release	0	0	0	0	2022
2022-08-25	Continuous	B	Release	0	0	0	0	2022
2022-08-25	Continuous	B	Release	0	0	0	0	2022
2022-08-25	Continuous	B	Release	0	0	0	0	2022
2022-08-25	Continuous	B	Release	0	0	0	0	2022
2022-08-25	Continuous	B	Release	0	0	0	0	2022
2022-08-25	Continuous	B	Release	0	0	0	0	2022
2022-08-25	Continuous	B	Release	0	0	0	0	2022
2022-08-25	Continuous	B	Release	0	0	0	0	2022
2022-08-25	Mass	C	Control	0	0	0	0	2022
2022-08-25	Mass	C	Control	0	0	0	0	2022
2022-08-25	Mass	C	Control	0	0	0	0	2022
2022-08-25	Mass	C	Control	0	0	0	0	2022
2022-08-25	Mass	C	Control	1	0	0	1	2022
2022-08-25	Mass	C	Control	1	0	0	1	2022
2022-08-25	Mass	C	Control	0	0	0	0	2022
2022-08-25	Mass	C	Control	0	0	0	0	2022
2022-08-25	Mass	C	Control	0	0	0	0	2022
2022-08-25	Mass	C	Release	0	0	0	0	2022
2022-08-25	Mass	C	Release	0	0	0	0	2022
2022-08-25	Mass	C	Release	0	0	0	0	2022
2022-08-25	Mass	C	Release	0	0	0	0	2022
2022-08-25	Mass	C	Release	0	0	0	0	2022
2022-08-25	Mass	C	Release	0	0	0	0	2022
2022-08-25	Mass	C	Release	0	0	0	0	2022
2022-08-25	Mass	C	Release	0	0	0	0	2022
2022-08-25	Mass	C	Release	0	0	0	0	2022
2022-08-25	Mass	D	Control	0	0	0	0	2022
2022-08-25	Mass	D	Control	0	0	0	0	2022
2022-08-25	Mass	D	Control	0	0	0	0	2022
2022-08-25	Mass	D	Control	0	0	0	0	2022
2022-08-25	Mass	D	Control	1	0	0	1	2022
2022-08-25	Mass	D	Control	0	0	0	0	2022
2022-08-25	Mass	D	Control	0	0	0	0	2022
2022-08-25	Mass	D	Control	0	0	0	0	2022
2022-08-25	Mass	D	Control	0	0	0	0	2022
2022-08-25	Mass	D	Release	0	0	0	0	2022
2022-08-25	Mass	D	Release	0	0	0	0	2022
2022-08-25	Mass	D	Release	0	0	0	0	2022
2022-08-25	Mass	D	Release	0	0	0	0	2022
2022-08-25	Mass	D	Release	0	0	0	0	2022
2022-08-25	Mass	D	Release	0	0	0	0	2022
2022-08-25	Mass	D	Release	0	0	0	0	2022
2022-08-25	Mass	D	Release	0	0	0	0	2022
2022-08-25	Mass	D	Release	1	0	0	1	2022
2022-08-25	Continuous	D	Control	1	0	0	1	2022
2022-08-25	Continuous	D	Control	0	0	0	0	2022
2022-08-25	Continuous	D	Control	0	0	0	0	2022
2022-08-25	Continuous	D	Control	0	0	0	0	2022
2022-08-25	Continuous	D	Control	0	0	0	0	2022
2022-08-25	Continuous	D	Control	1	0	0	1	2022
2022-08-25	Continuous	D	Control	1	0	0	1	2022
2022-08-25	Continuous	D	Control	0	0	0	0	2022
2022-08-25	Continuous	D	Control	0	0	0	0	2022
2022-08-25	Continuous	D	Release	0	0	0	0	2022
2022-08-25	Continuous	D	Release	1	0	0	1	2022
2022-08-25	Continuous	D	Release	0	0	0	0	2022
2022-08-25	Continuous	D	Release	0	0	0	0	2022
2022-08-25	Continuous	D	Release	0	0	0	0	2022
2022-08-25	Continuous	D	Release	0	0	0	0	2022
2022-08-25	Continuous	D	Release	0	0	0	0	2022
2022-08-25	Continuous	D	Release	0	0	0	0	2022
2022-08-25	Continuous	D	Release	0	0	0	0	2022
2022-08-25	Mass	E	Control	0	0	0	0	2022
2022-08-25	Mass	E	Control	0	0	0	0	2022
2022-08-25	Mass	E	Control	0	0	0	0	2022
2022-08-25	Mass	E	Control	0	0	0	0	2022
2022-08-25	Mass	E	Control	0	0	0	0	2022
2022-08-25	Mass	E	Control	0	0	0	0	2022
2022-08-25	Mass	E	Control	0	0	0	0	2022
2022-08-25	Mass	E	Control	0	0	0	0	2022
2022-08-25	Mass	E	Control	0	0	0	0	2022
2022-08-25	Mass	E	Release	0	0	0	0	2022
2022-08-25	Mass	E	Release	0	0	0	0	2022
2022-08-25	Mass	E	Release	0	0	0	0	2022
2022-08-25	Mass	E	Release	0	0	0	0	2022
2022-08-25	Mass	E	Release	0	0	0	0	2022
2022-08-25	Mass	E	Release	0	1	0	1	2022
2022-08-25	Mass	E	Release	0	0	0	0	2022
2022-08-25	Mass	E	Release	0	0	0	0	2022
2022-08-25	Mass	E	Release	0	0	0	0	2022
2022-08-25	Continuous	E	Control	0	0	0	0	2022
2022-08-25	Continuous	E	Control	2	0	0	2	2022
2022-08-25	Continuous	E	Control	0	0	0	0	2022
2022-08-25	Continuous	E	Control	0	0	0	0	2022
2022-08-25	Continuous	E	Control	0	0	0	0	2022
2022-08-25	Continuous	E	Control	0	0	0	0	2022
2022-08-25	Continuous	E	Control	0	0	0	0	2022
2022-08-25	Continuous	E	Control	0	0	0	0	2022
2022-08-25	Continuous	E	Control	1	0	0	1	2022
2022-08-25	Continuous	E	Release	0	0	0	0	2022
2022-08-25	Continuous	E	Release	0	0	0	0	2022
2022-08-25	Continuous	E	Release	0	0	0	0	2022
2022-08-25	Continuous	E	Release	0	0	0	0	2022
2022-08-25	Continuous	E	Release	0	0	0	0	2022
2022-08-25	Continuous	E	Release	0	0	0	0	2022
2022-08-25	Continuous	E	Release	1	0	0	1	2022
2022-08-25	Continuous	E	Release	0	0	0	0	2022
2022-08-25	Continuous	E	Release	0	0	0	0	2022
2022-09-09	Continuous	A	Control	0	0	0	0	2022
2022-09-09	Continuous	A	Control	1	0	0	1	2022
2022-09-09	Continuous	A	Control	0	0	0	0	2022
2022-09-09	Continuous	A	Control	0	0	0	0	2022
2022-09-09	Continuous	A	Control	0	0	0	0	2022
2022-09-09	Continuous	A	Control	0	0	0	0	2022
2022-09-09	Continuous	A	Control	1	0	0	1	2022
2022-09-09	Continuous	A	Control	0	0	0	0	2022
2022-09-09	Continuous	A	Control	0	0	0	0	2022
2022-09-09	Continuous	A	Release	0	0	0	0	2022
2022-09-09	Continuous	A	Release	0	0	0	0	2022
2022-09-09	Continuous	A	Release	0	0	0	0	2022
2022-09-09	Continuous	A	Release	1	0	0	1	2022
2022-09-09	Continuous	A	Release	0	0	0	0	2022
2022-09-09	Continuous	A	Release	0	0	0	0	2022
2022-09-09	Continuous	A	Release	0	0	0	0	2022
2022-09-09	Continuous	A	Release	1	0	0	1	2022
2022-09-09	Continuous	A	Release	0	0	0	0	2022
2022-09-09	Mass	B	Control	0	0	0	0	2022
2022-09-09	Mass	B	Control	0	0	0	0	2022
2022-09-09	Mass	B	Control	1	0	0	1	2022
2022-09-09	Mass	B	Control	0	0	0	0	2022
2022-09-09	Mass	B	Control	1	0	0	1	2022
2022-09-09	Mass	B	Control	0	0	0	0	2022
2022-09-09	Mass	B	Control	0	0	0	0	2022
2022-09-09	Mass	B	Control	1	0	0	1	2022
2022-09-09	Mass	B	Control	1	0	0	1	2022
2022-09-09	Mass	B	Release	0	0	0	0	2022
2022-09-09	Mass	B	Release	2	0	0	2	2022
2022-09-09	Mass	B	Release	0	0	0	0	2022
2022-09-09	Mass	B	Release	0	0	0	0	2022
2022-09-09	Mass	B	Release	2	0	0	2	2022
2022-09-09	Mass	B	Release	0	0	0	0	2022
2022-09-09	Mass	B	Release	4	0	0	4	2022
2022-09-09	Mass	B	Release	0	0	0	0	2022
2022-09-09	Mass	B	Release	0	0	0	0	2022
2022-09-09	Continuous	C	Control	0	0	0	0	2022
2022-09-09	Continuous	C	Control	0	0	0	0	2022
2022-09-09	Continuous	C	Control	0	0	0	0	2022
2022-09-09	Continuous	C	Control	0	0	0	0	2022
2022-09-09	Continuous	C	Control	0	0	0	0	2022
2022-09-09	Continuous	C	Control	0	0	0	0	2022
2022-09-09	Continuous	C	Control	1	0	0	1	2022
2022-09-09	Continuous	C	Control	0	0	0	0	2022
2022-09-09	Continuous	C	Control	1	0	0	1	2022
2022-09-09	Continuous	C	Release	2	0	0	2	2022
2022-09-09	Continuous	C	Release	8	0	0	8	2022
2022-09-09	Continuous	C	Release	16	0	0	16	2022
2022-09-09	Continuous	C	Release	5	0	0	5	2022
2022-09-09	Continuous	C	Release	2	0	0	2	2022
2022-09-09	Continuous	C	Release	0	0	0	0	2022
2022-09-09	Continuous	C	Release	6	0	0	6	2022
2022-09-09	Continuous	C	Release	1	0	0	1	2022
2022-09-09	Continuous	C	Release	0	0	0	0	2022
2022-09-09	Mass	A	Control	0	0	0	0	2022
2022-09-09	Mass	A	Control	1	0	0	1	2022
2022-09-09	Mass	A	Control	1	0	0	1	2022
2022-09-09	Mass	A	Control	0	0	0	0	2022
2022-09-09	Mass	A	Control	1	0	0	1	2022
2022-09-09	Mass	A	Control	12	0	0	12	2022
2022-09-09	Mass	A	Control	0	0	0	0	2022
2022-09-09	Mass	A	Control	0	0	0	0	2022
2022-09-09	Mass	A	Control	1	0	0	1	2022
2022-09-09	Mass	A	Release	0	0	0	0	2022
2022-09-09	Mass	A	Release	1	0	0	1	2022
2022-09-09	Mass	A	Release	0	0	0	0	2022
2022-09-09	Mass	A	Release	1	0	0	1	2022
2022-09-09	Mass	A	Release	0	0	0	0	2022
2022-09-09	Mass	A	Release	0	0	0	0	2022
2022-09-09	Mass	A	Release	0	0	0	0	2022
2022-09-09	Mass	A	Release	1	0	0	1	2022
2022-09-09	Mass	A	Release	0	0	0	0	2022
2022-09-09	Continuous	B	Control	0	0	0	0	2022
2022-09-09	Continuous	B	Control	0	0	0	0	2022
2022-09-09	Continuous	B	Control	1	0	0	1	2022
2022-09-09	Continuous	B	Control	1	0	0	1	2022
2022-09-09	Continuous	B	Control	3	0	0	3	2022
2022-09-09	Continuous	B	Control	0	0	0	0	2022
2022-09-09	Continuous	B	Control	0	0	0	0	2022
2022-09-09	Continuous	B	Control	0	0	0	0	2022
2022-09-09	Continuous	B	Control	0	0	0	0	2022
2022-09-09	Continuous	B	Release	0	0	0	0	2022
2022-09-09	Continuous	B	Release	0	0	0	0	2022
2022-09-09	Continuous	B	Release	0	0	0	0	2022
2022-09-09	Continuous	B	Release	4	0	0	4	2022
2022-09-09	Continuous	B	Release	2	0	0	2	2022
2022-09-09	Continuous	B	Release	0	0	0	0	2022
2022-09-09	Continuous	B	Release	2	0	0	2	2022
2022-09-09	Continuous	B	Release	1	0	0	1	2022
2022-09-09	Continuous	B	Release	2	0	0	2	2022
2022-09-09	Mass	C	Control	0	0	0	0	2022
2022-09-09	Mass	C	Control	1	0	0	1	2022
2022-09-09	Mass	C	Control	1	0	0	1	2022
2022-09-09	Mass	C	Control	1	0	0	1	2022
2022-09-09	Mass	C	Control	0	0	0	0	2022
2022-09-09	Mass	C	Control	0	0	0	0	2022
2022-09-09	Mass	C	Control	5	0	0	5	2022
2022-09-09	Mass	C	Control	1	0	0	1	2022
2022-09-09	Mass	C	Control	0	0	0	0	2022
2022-09-09	Mass	C	Release	1	0	0	1	2022
2022-09-09	Mass	C	Release	0	0	0	0	2022
2022-09-09	Mass	C	Release	0	0	0	0	2022
2022-09-09	Mass	C	Release	0	0	0	0	2022
2022-09-09	Mass	C	Release	0	0	0	0	2022
2022-09-09	Mass	C	Release	0	0	0	0	2022
2022-09-09	Mass	C	Release	1	0	0	1	2022
2022-09-09	Mass	C	Release	0	0	0	0	2022
2022-09-09	Mass	C	Release	1	0	0	1	2022
2022-09-09	Mass	D	Control	0	0	0	0	2022
2022-09-09	Mass	D	Control	0	0	0	0	2022
2022-09-09	Mass	D	Control	0	0	0	0	2022
2022-09-09	Mass	D	Control	0	0	0	0	2022
2022-09-09	Mass	D	Control	0	0	0	0	2022
2022-09-09	Mass	D	Control	0	0	0	0	2022
2022-09-09	Mass	D	Control	0	0	0	0	2022
2022-09-09	Mass	D	Control	1	0	0	1	2022
2022-09-09	Mass	D	Control	0	0	0	0	2022
2022-09-09	Mass	D	Release	0	0	0	0	2022
2022-09-09	Mass	D	Release	0	0	0	0	2022
2022-09-09	Mass	D	Release	0	0	0	0	2022
2022-09-09	Mass	D	Release	0	0	0	0	2022
2022-09-09	Mass	D	Release	1	0	0	1	2022
2022-09-09	Mass	D	Release	0	0	0	0	2022
2022-09-09	Mass	D	Release	0	0	0	0	2022
2022-09-09	Mass	D	Release	0	0	0	0	2022
2022-09-09	Mass	D	Release	0	0	0	0	2022
2022-09-09	Continuous	D	Control	0	0	0	0	2022
2022-09-09	Continuous	D	Control	0	0	0	0	2022
2022-09-09	Continuous	D	Control	1	0	0	1	2022
2022-09-09	Continuous	D	Control	0	0	0	0	2022
2022-09-09	Continuous	D	Control	3	0	0	3	2022
2022-09-09	Continuous	D	Control	6	0	0	6	2022
2022-09-09	Continuous	D	Control	2	0	0	2	2022
2022-09-09	Continuous	D	Control	0	0	0	0	2022
2022-09-09	Continuous	D	Control	0	0	0	0	2022
2022-09-09	Continuous	D	Release	0	0	0	0	2022
2022-09-09	Continuous	D	Release	1	0	0	1	2022
2022-09-09	Continuous	D	Release	0	0	0	0	2022
2022-09-09	Continuous	D	Release	2	0	0	2	2022
2022-09-09	Continuous	D	Release	0	0	0	0	2022
2022-09-09	Continuous	D	Release	4	0	0	4	2022
2022-09-09	Continuous	D	Release	0	0	0	0	2022
2022-09-09	Continuous	D	Release	0	0	0	0	2022
2022-09-09	Continuous	D	Release	0	0	0	0	2022
2022-09-09	Mass	E	Control	0	0	0	0	2022
2022-09-09	Mass	E	Control	0	0	0	0	2022
2022-09-09	Mass	E	Control	1	0	0	1	2022
2022-09-09	Mass	E	Control	0	0	0	0	2022
2022-09-09	Mass	E	Control	1	0	0	1	2022
2022-09-09	Mass	E	Control	0	0	0	0	2022
2022-09-09	Mass	E	Control	2	0	0	2	2022
2022-09-09	Mass	E	Control	0	0	0	0	2022
2022-09-09	Mass	E	Control	0	0	0	0	2022
2022-09-09	Mass	E	Release	0	0	0	0	2022
2022-09-09	Mass	E	Release	4	0	0	4	2022
2022-09-09	Mass	E	Release	0	0	0	0	2022
2022-09-09	Mass	E	Release	1	0	0	1	2022
2022-09-09	Mass	E	Release	0	0	0	0	2022
2022-09-09	Mass	E	Release	0	0	0	0	2022
2022-09-09	Mass	E	Release	0	0	0	0	2022
2022-09-09	Mass	E	Release	1	0	0	1	2022
2022-09-09	Mass	E	Release	0	0	0	0	2022
2022-09-09	Continuous	E	Control	0	0	0	0	2022
2022-09-09	Continuous	E	Control	1	0	0	1	2022
2022-09-09	Continuous	E	Control	1	0	0	1	2022
2022-09-09	Continuous	E	Control	1	0	0	1	2022
2022-09-09	Continuous	E	Control	0	0	0	0	2022
2022-09-09	Continuous	E	Control	1	0	0	1	2022
2022-09-09	Continuous	E	Control	0	0	0	0	2022
2022-09-09	Continuous	E	Control	2	0	0	2	2022
2022-09-09	Continuous	E	Control	3	0	0	3	2022
2022-09-09	Continuous	E	Release	0	0	0	0	2022
2022-09-09	Continuous	E	Release	1	0	0	1	2022
2022-09-09	Continuous	E	Release	0	0	0	0	2022
2022-09-09	Continuous	E	Release	12	0	0	12	2022
2022-09-09	Continuous	E	Release	4	0	0	4	2022
2022-09-09	Continuous	E	Release	0	0	0	0	2022
2022-09-09	Continuous	E	Release	3	0	0	3	2022
2022-09-09	Continuous	E	Release	3	0	0	3	2022
2022-09-09	Continuous	E	Release	1	0	0	1	2022
2022-09-28	Continuous	A	Control	0	0	0	0	2022
2022-09-28	Continuous	A	Control	0	0	0	0	2022
2022-09-28	Continuous	A	Control	0	0	0	0	2022
2022-09-28	Continuous	A	Control	0	0	0	0	2022
2022-09-28	Continuous	A	Control	0	0	0	0	2022
2022-09-28	Continuous	A	Control	0	0	0	0	2022
2022-09-28	Continuous	A	Control	0	0	0	0	2022
2022-09-28	Continuous	A	Control	0	0	0	0	2022
2022-09-28	Continuous	A	Control	0	0	0	0	2022
2022-09-28	Continuous	A	Release	0	0	0	0	2022
2022-09-28	Continuous	A	Release	0	0	0	0	2022
2022-09-28	Continuous	A	Release	0	0	0	0	2022
2022-09-28	Continuous	A	Release	0	0	0	0	2022
2022-09-28	Continuous	A	Release	0	0	0	0	2022
2022-09-28	Continuous	A	Release	0	0	0	0	2022
2022-09-28	Continuous	A	Release	0	0	0	0	2022
2022-09-28	Continuous	A	Release	0	0	0	0	2022
2022-09-28	Continuous	A	Release	0	0	0	0	2022
2022-09-28	Mass	B	Control	0	0	0	0	2022
[truncated: 161 more rows]

## Sheet: Augmentation - Pests Pears
Day	Treatment	Replicate	Area	Psy.eggs	Psy.smalln	Psy.largen	Tsm.eggs	Tsm.motile	Prm	Total.psylla	Total.mites	Year	Total.spidermites	AllPests	TSMPerLeaf	PSPerLeaf	Location
2021-06-03	Mass	A	Release	0	0	0	0	0	0	0	0	2021	0	0	0	0	OR
2021-06-03	Mass	A	Control	0	0	0	0	1	0	0	1	2021	1	1	0.037037	0	OR
2021-06-03	Continuous	A	Control	0	1	0	0	0	0	1	0	2021	0	1	0	0.037037	OR
2021-06-03	Continuous	A	Release	0	0	0	0	0	0	0	0	2021	0	0	0	0	OR
2021-06-03	Mass	B	Release	0	0	0	0	0	0	0	0	2021	0	0	0	0	OR
2021-06-03	Mass	B	Control	0	0	0	0	0	0	0	0	2021	0	0	0	0	OR
2021-06-03	Continuous	B	Control	0	1	0	0	0	0	1	0	2021	0	1	0	0.037037	OR
2021-06-03	Continuous	B	Release	0	0	0	0	0	0	0	0	2021	0	0	0	0	OR
2021-06-03	Mass	C	Control	0	0	0	0	0	0	0	0	2021	0	0	0	0	OR
2021-06-03	Mass	C	Release	0	0	0	0	0	0	0	0	2021	0	0	0	0	OR
2021-06-03	Continuous	C	Release	0	0	0	0	0	0	0	0	2021	0	0	0	0	OR
2021-06-03	Continuous	C	Control	0	0	0	0	0	0	0	0	2021	0	0	0	0	OR
2021-06-03	Mass	D	Control	2	0	0	0	0	0	2	0	2021	0	2	0	0.0740741	OR
2021-06-03	Mass	D	Release	1	0	0	0	0	0	1	0	2021	0	1	0	0.037037	OR
2021-06-03	Continuous	D	Release	0	0	0	0	0	0	0	0	2021	0	0	0	0	OR
2021-06-03	Continuous	D	Control	0	0	0	0	0	0	0	0	2021	0	0	0	0	OR
2021-06-03	Mass	E	Control	1	0	0	0	0	0	1	0	2021	0	1	0	0.037037	OR
2021-06-03	Mass	E	Release	0	0	0	0	0	0	0	0	2021	0	0	0	0	OR
2021-06-03	Continuous	E	Release	0	0	0	0	0	0	0	0	2021	0	0	0	0	OR
2021-06-03	Continuous	E	Control	0	0	0	0	0	0	0	0	2021	0	0	0	0	OR
2021-06-28	Mass	A	Release	0	0	0	0	0	0	0	0	2021	0	0	0	0	OR
2021-06-28	Mass	A	Control	0	0	0	0	0	0	0	0	2021	0	0	0	0	OR
2021-06-28	Continuous	A	Control	0	0	0	0	0	0	0	0	2021	0	0	0	0	OR
2021-06-28	Continuous	A	Release	0	0	0	0	0	0	0	0	2021	0	0	0	0	OR
2021-06-28	Mass	B	Release	0	0	2	0	1	0	2	1	2021	1	3	0.037037	0.0740741	OR
2021-06-28	Mass	B	Control	0	0	0	0	0	0	0	0	2021	0	0	0	0	OR
2021-06-28	Continuous	B	Control	0	0	0	0	0	0	0	0	2021	0	0	0	0	OR
2021-06-28	Continuous	B	Release	0	0	0	0	0	0	0	0	2021	0	0	0	0	OR
2021-06-28	Mass	C	Control	0	0	0	6	1	0	0	7	2021	7	7	0.259259	0	OR
2021-06-28	Mass	C	Release	0	0	0	0	0	0	0	0	2021	0	0	0	0	OR
2021-06-28	Continuous	C	Release	0	0	0	0	0	0	0	0	2021	0	0	0	0	OR
2021-06-28	Continuous	C	Control	0	0	0	0	0	0	0	0	2021	0	0	0	0	OR
2021-06-28	Mass	D	Control	0	0	0	0	0	0	0	0	2021	0	0	0	0	OR
2021-06-28	Mass	D	Release	0	0	0	0	0	0	0	0	2021	0	0	0	0	OR
2021-06-28	Continuous	D	Release	0	0	0	1	0	0	0	1	2021	1	1	0.037037	0	OR
2021-06-28	Continuous	D	Control	0	0	0	0	0	0	0	0	2021	0	0	0	0	OR
2021-06-28	Mass	E	Control	0	0	0	0	0	0	0	0	2021	0	0	0	0	OR
2021-06-28	Mass	E	Release	0	0	0	0	0	0	0	0	2021	0	0	0	0	OR
2021-06-28	Continuous	E	Release	0	0	0	0	0	0	0	0	2021	0	0	0	0	OR
2021-06-28	Continuous	E	Control	0	0	0	0	0	0	0	0	2021	0	0	0	0	OR
2021-07-15	Mass	A	Release	0	0	0	1	0	0	0	1	2021	1	1	0.037037	0	OR
2021-07-15	Mass	A	Control	0	0	0	0	2	0	0	2	2021	2	2	0.0740741	0	OR
2021-07-15	Continuous	A	Control	0	0	0	0	0	0	0	0	2021	0	0	0	0	OR
2021-07-15	Continuous	A	Release	0	0	0	0	0	0	0	0	2021	0	0	0	0	OR
2021-07-15	Mass	B	Release	0	0	0	2	1	0	0	3	2021	3	3	0.111111	0	OR
2021-07-15	Mass	B	Control	0	0	0	1	0	0	0	1	2021	1	1	0.037037	0	OR
2021-07-15	Continuous	B	Control	0	0	0	0	0	0	0	0	2021	0	0	0	0	OR
2021-07-15	Continuous	B	Release	0	0	0	0	0	0	0	0	2021	0	0	0	0	OR
2021-07-15	Mass	C	Control	0	0	0	0	0	0	0	0	2021	0	0	0	0	OR
2021-07-15	Mass	C	Release	0	0	0	0	3	0	0	3	2021	3	3	0.111111	0	OR
2021-07-15	Continuous	C	Release	0	0	0	1	0	0	0	1	2021	1	1	0.037037	0	OR
2021-07-15	Continuous	C	Control	0	0	0	0	0	0	0	0	2021	0	0	0	0	OR
2021-07-15	Mass	D	Control	0	0	0	0	0	0	0	0	2021	0	0	0	0	OR
2021-07-15	Mass	D	Release	0	0	0	0	0	0	0	0	2021	0	0	0	0	OR
2021-07-15	Continuous	D	Release	0	0	0	4	1	0	0	5	2021	5	5	0.185185	0	OR
2021-07-15	Continuous	D	Control	0	0	0	0	0	0	0	0	2021	0	0	0	0	OR
2021-07-15	Mass	E	Control	0	0	0	0	0	0	0	0	2021	0	0	0	0	OR
2021-07-15	Mass	E	Release	0	0	0	0	0	0	0	0	2021	0	0	0	0	OR
2021-07-15	Continuous	E	Release	0	0	0	0	0	0	0	0	2021	0	0	0	0	OR
2021-07-15	Continuous	E	Control	0	0	0	0	0	0	0	0	2021	0	0	0	0	OR
2021-08-05	Mass	A	Release	0	0	0	0	0	0	0	0	2021	0	0	0	0	OR
2021-08-05	Mass	A	Control	0	0	0	0	0	0	0	0	2021	0	0	0	0	OR
2021-08-05	Continuous	A	Control	0	0	0	0	0	0	0	0	2021	0	0	0	0	OR
2021-08-05	Continuous	A	Release	0	0	0	0	0	0	0	0	2021	0	0	0	0	OR
2021-08-05	Mass	B	Release	1	0	0	0	0	0	1	0	2021	0	1	0	0.037037	OR
2021-08-05	Mass	B	Control	0	0	0	0	0	0	0	0	2021	0	0	0	0	OR
2021-08-05	Continuous	B	Control	0	0	0	0	0	0	0	0	2021	0	0	0	0	OR
2021-08-05	Continuous	B	Release	0	0	0	0	0	0	0	0	2021	0	0	0	0	OR
2021-08-05	Mass	C	Control	0	0	0	0	0	0	0	0	2021	0	0	0	0	OR
2021-08-05	Mass	C	Release	0	0	0	0	0	0	0	0	2021	0	0	0	0	OR
2021-08-05	Continuous	C	Release	0	0	0	0	0	0	0	0	2021	0	0	0	0	OR
2021-08-05	Continuous	C	Control	0	0	0	0	0	0	0	0	2021	0	0	0	0	OR
2021-08-05	Mass	D	Control	0	0	0	0	0	0	0	0	2021	0	0	0	0	OR
2021-08-05	Mass	D	Release	1	0	0	0	0	0	1	0	2021	0	1	0	0.037037	OR
2021-08-05	Continuous	D	Release	0	0	0	1	0	0	0	1	2021	1	1	0.037037	0	OR
2021-08-05	Continuous	D	Control	0	0	0	0	0	0	0	0	2021	0	0	0	0	OR
2021-08-05	Mass	E	Control	0	0	0	0	0	0	0	0	2021	0	0	0	0	OR
2021-08-05	Mass	E	Release	0	0	0	0	0	0	0	0	2021	0	0	0	0	OR
2021-08-05	Continuous	E	Release	0	0	0	0	0	0	0	0	2021	0	0	0	0	OR
2021-08-05	Continuous	E	Control	0	0	0	0	0	0	0	0	2021	0	0	0	0	OR
2021-08-26	Mass	A	Release	0	0	0	0	0	0	0	0	2021	0	0	0	0	OR
2021-08-26	Mass	A	Control	0	0	0	0	0	0	0	0	2021	0	0	0	0	OR
2021-08-26	Continuous	A	Control	0	0	0	0	0	0	0	0	2021	0	0	0	0	OR
2021-08-26	Continuous	A	Release	0	0	0	0	0	0	0	0	2021	0	0	0	0	OR
2021-08-26	Mass	B	Release	0	0	0	0	0	0	0	0	2021	0	0	0	0	OR
2021-08-26	Mass	B	Control	0	0	0	0	0	0	0	0	2021	0	0	0	0	OR
2021-08-26	Continuous	B	Control	0	0	0	0	0	0	0	0	2021	0	0	0	0	OR
2021-08-26	Continuous	B	Release	0	0	0	0	0	0	0	0	2021	0	0	0	0	OR
2021-08-26	Mass	C	Control	0	0	0	0	0	0	0	0	2021	0	0	0	0	OR
2021-08-26	Mass	C	Release	0	0	0	0	0	0	0	0	2021	0	0	0	0	OR
2021-08-26	Continuous	C	Release	0	0	0	0	0	0	0	0	2021	0	0	0	0	OR
2021-08-26	Continuous	C	Control	0	0	0	0	0	0	0	0	2021	0	0	0	0	OR
2021-08-26	Mass	D	Control	0	0	0	0	0	0	0	0	2021	0	0	0	0	OR
2021-08-26	Mass	D	Release	0	0	0	0	0	0	0	0	2021	0	0	0	0	OR
2021-08-26	Continuous	D	Release	0	0	0	0	0	0	0	0	2021	0	0	0	0	OR
2021-08-26	Continuous	D	Control	0	0	0	0	0	0	0	0	2021	0	0	0	0	OR
2021-08-26	Mass	E	Control	0	0	0	0	0	0	0	0	2021	0	0	0	0	OR
2021-08-26	Mass	E	Release	0	0	0	0	0	0	0	0	2021	0	0	0	0	OR
2021-08-26	Continuous	E	Release	0	0	0	0	0	0	0	0	2021	0	0	0	0	OR
2021-08-26	Continuous	E	Control	0	0	0	0	0	0	0	0	2021	0	0	0	0	OR
2022-05-26	Mass	A	Release	0	0	0	0	0	0	0	0	2022	0	0	0	0	OR
2022-05-26	Mass	A	Control	2	0	0	0	0	0	2	0	2022	0	2	0	0.0740741	OR
2022-05-26	Continuous	A	Control	0	0	0	0	0	0	0	0	2022	0	0	0	0	OR
2022-05-26	Continuous	A	Release	0	0	0	0	0	0	0	0	2022	0	0	0	0	OR
2022-05-26	Mass	B	Release	2	0	0	0	0	0	2	0	2022	0	2	0	0.0740741	OR
2022-05-26	Mass	B	Control	3	0	0	0	0	0	3	0	2022	0	3	0	0.111111	OR
2022-05-26	Continuous	B	Control	1	0	0	0	0	0	1	0	2022	0	1	0	0.037037	OR
2022-05-26	Continuous	B	Release	0	0	0	0	0	0	0	0	2022	0	0	0	0	OR
2022-05-26	Mass	C	Control	0	0	0	0	0	0	0	0	2022	0	0	0	0	OR
2022-05-26	Mass	C	Release	0	0	0	0	0	0	0	0	2022	0	0	0	0	OR
2022-05-26	Continuous	C	Release	0	0	0	0	0	0	0	0	2022	0	0	0	0	OR
2022-05-26	Continuous	C	Control	0	0	0	0	0	0	0	0	2022	0	0	0	0	OR
2022-05-26	Mass	D	Control	0	0	0	0	0	0	0	0	2022	0	0	0	0	OR
2022-05-26	Mass	D	Release	0	0	0	0	0	0	0	0	2022	0	0	0	0	OR
2022-05-26	Continuous	D	Release	0	0	0	0	0	0	0	0	2022	0	0	0	0	OR
2022-05-26	Continuous	D	Control	0	0	0	0	0	0	0	0	2022	0	0	0	0	OR
2022-05-26	Mass	E	Control	0	1	0	0	0	0	1	0	2022	0	1	0	0.037037	OR
2022-05-26	Mass	E	Release	0	0	0	0	0	0	0	0	2022	0	0	0	0	OR
2022-05-26	Continuous	E	Release	0	0	0	0	0	0	0	0	2022	0	0	0	0	OR
2022-05-26	Continuous	E	Control	3	0	0	0	0	0	3	0	2022	0	3	0	0.111111	OR
2022-06-15	Mass	A	Release	0	3	0	0	0	0	3	0	2022	0	3	0	0.111111	OR
2022-06-15	Mass	A	Control	0	1	0	0	0	0	1	0	2022	0	1	0	0.037037	OR
2022-06-15	Continuous	A	Control	0	0	0	0	0	0	0	0	2022	0	0	0	0	OR
2022-06-15	Continuous	A	Release	1	0	0	0	0	0	1	0	2022	0	1	0	0.037037	OR
2022-06-15	Mass	B	Release	1	0	0	0	0	0	1	0	2022	0	1	0	0.037037	OR
2022-06-15	Mass	B	Control	0	5	3	0	0	0	8	0	2022	0	8	0	0.296296	OR
2022-06-15	Continuous	B	Control	1	3	0	0	0	0	4	0	2022	0	4	0	0.148148	OR
2022-06-15	Continuous	B	Release	2	3	0	0	0	0	5	0	2022	0	5	0	0.185185	OR
2022-06-15	Mass	C	Control	1	5	0	0	0	0	6	0	2022	0	6	0	0.222222	OR
2022-06-15	Mass	C	Release	0	3	0	0	0	0	3	0	2022	0	3	0	0.111111	OR
2022-06-15	Continuous	C	Release	1	3	0	0	0	0	4	0	2022	0	4	0	0.148148	OR
2022-06-15	Continuous	C	Control	0	1	0	0	0	0	1	0	2022	0	1	0	0.037037	OR
2022-06-15	Mass	D	Control	2	0	0	0	0	0	2	0	2022	0	2	0	0.0740741	OR
2022-06-15	Mass	D	Release	1	0	0	0	0	0	1	0	2022	0	1	0	0.037037	OR
2022-06-15	Continuous	D	Release	0	0	1	0	0	0	1	0	2022	0	1	0	0.037037	OR
2022-06-15	Continuous	D	Control	0	2	0	0	0	0	2	0	2022	0	2	0	0.0740741	OR
2022-06-15	Mass	E	Control	1	3	0	0	0	0	4	0	2022	0	4	0	0.148148	OR
2022-06-15	Mass	E	Release	0	4	0	0	0	0	4	0	2022	0	4	0	0.148148	OR
2022-06-15	Continuous	E	Release	0	1	2	0	0	0	3	0	2022	0	3	0	0.111111	OR
2022-06-15	Continuous	E	Control	0	0	0	0	0	0	0	0	2022	0	0	0	0	OR
2022-06-24	Mass	A	Release	0	1	0	0	0	0	1	0	2022	0	1	0	0.037037	OR
2022-06-24	Mass	A	Control	0	1	5	0	0	0	6	0	2022	0	6	0	0.222222	OR
2022-06-24	Continuous	A	Control	0	0	4	0	0	0	4	0	2022	0	4	0	0.148148	OR
2022-06-24	Continuous	A	Release	0	0	2	0	0	0	2	0	2022	0	2	0	0.0740741	OR
2022-06-24	Mass	B	Release	0	1	1	0	0	0	2	0	2022	0	2	0	0.0740741	OR
2022-06-24	Mass	B	Control	0	1	0	0	0	0	1	0	2022	0	1	0	0.037037	OR
2022-06-24	Continuous	B	Control	0	0	3	0	0	0	3	0	2022	0	3	0	0.111111	OR
2022-06-24	Continuous	B	Release	0	0	0	0	0	0	0	0	2022	0	0	0	0	OR
2022-06-24	Mass	C	Control	0	0	1	0	0	0	1	0	2022	0	1	0	0.037037	OR
2022-06-24	Mass	C	Release	0	0	0	0	0	0	0	0	2022	0	0	0	0	OR
2022-06-24	Continuous	C	Release	0	1	0	0	0	0	1	0	2022	0	1	0	0.037037	OR
2022-06-24	Continuous	C	Control	0	1	1	0	0	0	2	0	2022	0	2	0	0.0740741	OR
2022-06-24	Mass	D	Control	1	1	2	0	0	0	4	0	2022	0	4	0	0.148148	OR
2022-06-24	Mass	D	Release	0	0	0	0	0	0	0	0	2022	0	0	0	0	OR
2022-06-24	Continuous	D	Release	0	1	0	0	0	0	1	0	2022	0	1	0	0.037037	OR
2022-06-24	Continuous	D	Control	0	0	0	0	0	0	0	0	2022	0	0	0	0	OR
2022-06-24	Mass	E	Control	0	3	3	0	0	0	6	0	2022	0	6	0	0.222222	OR
2022-06-24	Mass	E	Release	0	1	3	0	0	0	4	0	2022	0	4	0	0.148148	OR
2022-06-24	Continuous	E	Release	3	0	2	0	0	0	5	0	2022	0	5	0	0.185185	OR
2022-06-24	Continuous	E	Control	4	0	0	0	0	0	4	0	2022	0	4	0	0.148148	OR
2022-07-06	Mass	A	Release	0	0	2	0	0	0	2	0	2022	0	2	0	0.0740741	OR
2022-07-06	Mass	A	Control	3	0	1	0	0	0	4	0	2022	0	4	0	0.148148	OR
2022-07-06	Continuous	A	Control	0	0	0	0	0	0	0	0	2022	0	0	0	0	OR
2022-07-06	Continuous	A	Release	0	0	1	0	0	0	1	0	2022	0	1	0	0.037037	OR
2022-07-06	Mass	B	Release	1	0	0	0	0	0	1	0	2022	0	1	0	0.037037	OR
2022-07-06	Mass	B	Control	0	0	1	0	0	0	1	0	2022	0	1	0	0.037037	OR
2022-07-06	Continuous	B	Control	0	1	0	0	0	0	1	0	2022	0	1	0	0.037037	OR
2022-07-06	Continuous	B	Release	0	1	0	0	0	0	1	0	2022	0	1	0	0.037037	OR
2022-07-06	Mass	C	Control	0	7	4	0	0	0	11	0	2022	0	11	0	0.407407	OR
2022-07-06	Mass	C	Release	0	0	1	0	0	0	1	0	2022	0	1	0	0.037037	OR
2022-07-06	Continuous	C	Release	0	0	1	0	0	0	1	0	2022	0	1	0	0.037037	OR
2022-07-06	Continuous	C	Control	1	0	0	0	0	0	1	0	2022	0	1	0	0.037037	OR
2022-07-06	Mass	D	Control	2	0	3	0	0	0	5	0	2022	0	5	0	0.185185	OR
2022-07-06	Mass	D	Release	0	0	1	0	0	0	1	0	2022	0	1	0	0.037037	OR
2022-07-06	Continuous	D	Release	0	2	0	0	0	0	2	0	2022	0	2	0	0.0740741	OR
2022-07-06	Continuous	D	Control	0	1	0	0	0	0	1	0	2022	0	1	0	0.037037	OR
2022-07-06	Mass	E	Control	1	1	0	0	0	0	2	0	2022	0	2	0	0.0740741	OR
2022-07-06	Mass	E	Release	0	0	1	0	0	0	1	0	2022	0	1	0	0.037037	OR
2022-07-06	Continuous	E	Release	0	3	2	0	0	0	5	0	2022	0	5	0	0.185185	OR
2022-07-06	Continuous	E	Control	0	1	0	0	0	0	1	0	2022	0	1	0	0.037037	OR
2022-07-21	Mass	A	Release	0	0	0	0	0	0	0	0	2022	0	0	0	0	OR
2022-07-21	Mass	A	Control	0	1	0	0	0	0	1	0	2022	0	1	0	0.037037	OR
2022-07-21	Continuous	A	Control	0	0	1	0	0	0	1	0	2022	0	1	0	0.037037	OR
2022-07-21	Continuous	A	Release	0	0	0	0	1	0	0	1	2022	1	1	0.037037	0	OR
2022-07-21	Mass	B	Release	0	0	0	0	0	0	0	0	2022	0	0	0	0	OR
2022-07-21	Mass	B	Control	0	0	0	2	0	0	0	2	2022	2	2	0.0740741	0	OR
2022-07-21	Continuous	B	Control	2	0	0	0	0	0	2	0	2022	0	2	0	0.0740741	OR
2022-07-21	Continuous	B	Release	0	0	0	0	0	0	0	0	2022	0	0	0	0	OR
2022-07-21	Mass	C	Control	0	0	1	0	0	0	1	0	2022	0	1	0	0.037037	OR
2022-07-21	Mass	C	Release	2	0	1	0	0	0	3	0	2022	0	3	0	0.111111	OR
2022-07-21	Continuous	C	Release	1	2	0	0	0	0	3	0	2022	0	3	0	0.111111	OR
2022-07-21	Continuous	C	Control	0	0	1	0	0	0	1	0	2022	0	1	0	0.037037	OR
2022-07-21	Mass	D	Control	0	1	0	0	0	0	1	0	2022	0	1	0	0.037037	OR
2022-07-21	Mass	D	Release	0	0	0	0	0	0	0	0	2022	0	0	0	0	OR
2022-07-21	Continuous	D	Release	0	1	0	0	0	0	1	0	2022	0	1	0	0.037037	OR
2022-07-21	Continuous	D	Control	0	0	0	0	0	0	0	0	2022	0	0	0	0	OR
2022-07-21	Mass	E	Control	0	1	0	0	0	0	1	0	2022	0	1	0	0.037037	OR
2022-07-21	Mass	E	Release	0	0	0	0	0	0	0	0	2022	0	0	0	0	OR
2022-07-21	Continuous	E	Release	1	0	0	4	3	0	1	7	2022	7	8	0.259259	0.037037	OR
2022-07-21	Continuous	E	Control	0	0	1	0	0	0	1	0	2022	0	1	0	0.037037	OR
2022-08-10	Mass	A	Release	0	0	0	0	0	0	0	0	2022	0	0	0	0	OR
2022-08-10	Mass	A	Control	0	0	0	0	0	0	0	0	2022	0	0	0	0	OR
2022-08-10	Continuous	A	Control	0	0	0	0	0	0	0	0	2022	0	0	0	0	OR
2022-08-10	Continuous	A	Release	0	0	0	0	0	0	0	0	2022	0	0	0	0	OR
2022-08-10	Mass	B	Release	0	0	0	0	0	0	0	0	2022	0	0	0	0	OR
2022-08-10	Mass	B	Control	0	0	0	1	0	0	0	1	2022	1	1	0.037037	0	OR
2022-08-10	Continuous	B	Control	0	0	0	0	0	0	0	0	2022	0	0	0	0	OR
2022-08-10	Continuous	B	Release	0	0	0	0	0	0	0	0	2022	0	0	0	0	OR
2022-08-10	Mass	C	Control	0	0	0	0	0	0	0	0	2022	0	0	0	0	OR
2022-08-10	Mass	C	Release	0	0	0	1	0	0	0	1	2022	1	1	0.037037	0	OR
2022-08-10	Continuous	C	Release	1	0	0	0	0	0	1	0	2022	0	1	0	0.037037	OR
2022-08-10	Continuous	C	Control	0	0	0	0	0	0	0	0	2022	0	0	0	0	OR
2022-08-10	Mass	D	Control	0	0	0	0	0	0	0	0	2022	0	0	0	0	OR
2022-08-10	Mass	D	Release	0	0	0	0	0	0	0	0	2022	0	0	0	0	OR
2022-08-10	Continuous	D	Release	0	0	0	0	0	0	0	0	2022	0	0	0	0	OR
2022-08-10	Continuous	D	Control	0	0	0	0	0	0	0	0	2022	0	0	0	0	OR
2022-08-10	Mass	E	Control	0	0	0	0	0	0	0	0	2022	0	0	0	0	OR
2022-08-10	Mass	E	Release	0	0	0	0	0	0	0	0	2022	0	0	0	0	OR
2022-08-10	Continuous	E	Release	0	0	0	0	0	0	0	0	2022	0	0	0	0	OR
2022-08-10	Continuous	E	Control	0	0	0	0	0	0	0	0	2022	0	0	0	0	OR
2022-08-23	Mass	A	Release	0	0	0	0	0	0	0	0	2022	0	0	0	0	OR
2022-08-23	Mass	A	Control	0	0	0	0	0	0	0	0	2022	0	0	0	0	OR
2022-08-23	Continuous	A	Control	0	0	0	0	0	0	0	0	2022	0	0	0	0	OR
2022-08-23	Continuous	A	Release	0	0	0	0	0	0	0	0	2022	0	0	0	0	OR
2022-08-23	Mass	B	Release	0	0	0	7	2	0	0	9	2022	9	9	0.333333	0	OR
2022-08-23	Mass	B	Control	0	0	0	2	2	0	0	4	2022	4	4	0.148148	0	OR
2022-08-23	Continuous	B	Control	0	0	0	0	0	0	0	0	2022	0	0	0	0	OR
2022-08-23	Continuous	B	Release	0	0	0	4	3	0	0	7	2022	7	7	0.259259	0	OR
2022-08-23	Mass	C	Control	0	0	0	1	0	0	0	1	2022	1	1	0.037037	0	OR
2022-08-23	Mass	C	Release	0	0	0	0	0	0	0	0	2022	0	0	0	0	OR
2022-08-23	Continuous	C	Release	0	0	0	9	0	0	0	9	2022	9	9	0.333333	0	OR
2022-08-23	Continuous	C	Control	0	0	0	0	1	0	0	1	2022	1	1	0.037037	0	OR
2022-08-23	Mass	D	Control	0	0	0	0	0	0	0	0	2022	0	0	0	0	OR
2022-08-23	Mass	D	Release	0	0	0	0	0	0	0	0	2022	0	0	0	0	OR
2022-08-23	Continuous	D	Release	0	0	0	0	0	0	0	0	2022	0	0	0	0	OR
2022-08-23	Continuous	D	Control	0	0	0	0	0	0	0	0	2022	0	0	0	0	OR
2022-08-23	Mass	E	Control	0	0	0	0	0	0	0	0	2022	0	0	0	0	OR
2022-08-23	Mass	E	Release	0	0	0	0	0	0	0	0	2022	0	0	0	0	OR
2022-08-23	Continuous	E	Release	0	0	0	0	1	0	0	1	2022	1	1	0.037037	0	OR
2022-08-23	Continuous	E	Control	0	0	0	0	0	0	0	0	2022	0	0	0	0	OR
2022-09-06	Mass	A	Release	0	0	0	0	0	0	0	0	2022	0	0	0	0	OR
2022-09-06	Mass	A	Control	0	0	0	0	0	0	0	0	2022	0	0	0	0	OR
2022-09-06	Continuous	A	Control	0	0	0	0	0	0	0	0	2022	0	0	0	0	OR
2022-09-06	Continuous	A	Release	0	0	0	0	0	0	0	0	2022	0	0	0	0	OR
2022-09-06	Mass	B	Release	0	0	0	11	4	0	0	15	2022	15	15	0.555556	0	OR
2022-09-06	Mass	B	Control	0	0	0	0	0	0	0	0	2022	0	0	0	0	OR
2022-09-06	Continuous	B	Control	1	0	0	0	0	0	1	0	2022	0	1	0	0.037037	OR
2022-09-06	Continuous	B	Release	0	0	0	0	3	0	0	3	2022	3	3	0.111111	0	OR
2022-09-06	Mass	C	Control	0	0	0	0	2	0	0	2	2022	2	2	0.0740741	0	OR
2022-09-06	Mass	C	Release	0	0	0	0	1	0	0	1	2022	1	1	0.037037	0	OR
2022-09-06	Continuous	C	Release	0	0	0	0	1	0	0	1	2022	1	1	0.037037	0	OR
2022-09-06	Continuous	C	Control	0	0	0	1	2	0	0	3	2022	3	3	0.111111	0	OR
2022-09-06	Mass	D	Control	0	0	0	1	0	0	0	1	2022	1	1	0.037037	0	OR
2022-09-06	Mass	D	Release	0	0	0	0	0	0	0	0	2022	0	0	0	0	OR
2022-09-06	Continuous	D	Release	0	0	0	0	0	0	0	0	2022	0	0	0	0	OR
2022-09-06	Continuous	D	Control	0	0	0	0	0	0	0	0	2022	0	0	0	0	OR
2022-09-06	Mass	E	Control	0	0	0	0	0	0	0	0	2022	0	0	0	0	OR
2022-09-06	Mass	E	Release	0	0	0	0	1	0	0	1	2022	1	1	0.037037	0	OR
2022-09-06	Continuous	E	Release	0	0	0	1	1	0	0	2	2022	2	2	0.0740741	0	OR
2022-09-06	Continuous	E	Control	0	0	0	1	1	0	0	2	2022	2	2	0.0740741	0	OR
2022-09-23	Mass	A	Release	0	0	0	0	2	0	0	2	2022	2	2	0.0740741	0	OR
2022-09-23	Mass	A	Control	0	0	0	0	0	0	0	0	2022	0	0	0	0	OR
2022-09-23	Continuous	A	Control	0	0	0	0	0	0	0	0	2022	0	0	0	0	OR
2022-09-23	Continuous	A	Release	0	0	0	0	0	0	0	0	2022	0	0	0	0	OR
2022-09-23	Mass	B	Release	0	0	0	4	2	0	0	6	2022	6	6	0.222222	0	OR
2022-09-23	Mass	B	Control	0	0	0	0	0	0	0	0	2022	0	0	0	0	OR
2022-09-23	Continuous	B	Control	0	0	0	1	7	0	0	8	2022	8	8	0.296296	0	OR
2022-09-23	Continuous	B	Release	0	0	0	0	0	0	0	0	2022	0	0	0	0	OR
2022-09-23	Mass	C	Control	0	0	0	0	0	0	0	0	2022	0	0	0	0	OR
2022-09-23	Mass	C	Release	0	0	0	0	1	0	0	1	2022	1	1	0.037037	0	OR
2022-09-23	Continuous	C	Release	0	0	0	0	2	0	0	2	2022	2	2	0.0740741	0	OR
2022-09-23	Continuous	C	Control	0	0	0	0	0	0	0	0	2022	0	0	0	0	OR
2022-09-23	Mass	D	Control	0	0	0	0	0	0	0	0	2022	0	0	0	0	OR
2022-09-23	Mass	D	Release	0	0	0	0	0	0	0	0	2022	0	0	0	0	OR
2022-09-23	Continuous	D	Release	0	0	0	0	0	0	0	0	2022	0	0	0	0	OR
2022-09-23	Continuous	D	Control	0	0	0	0	0	0	0	0	2022	0	0	0	0	OR
2022-09-23	Mass	E	Control	0	0	0	0	0	0	0	0	2022	0	0	0	0	OR
2022-09-23	Mass	E	Release	0	0	0	0	0	0	0	0	2022	0	0	0	0	OR
2022-09-23	Continuous	E	Release	0	0	0	1	0	0	0	1	2022	1	1	0.037037	0	OR
2022-09-23	Continuous	E	Control	0	0	0	0	0	0	0	0	2022	0	0	0	0	OR
2021-06-17	Continuous	A	Control	1	5	2	0	42	0	8	42	2021	42	50	1.55556	0.296296	WA
2021-06-17	Continuous	A	Release	9	9	0	2	15	0	18	17	2021	17	35	0.62963	0.666667	WA
2021-06-17	Continuous	B	Release	1	26	0	0	3	1	27	3	2021	3	31	0.111111	1	WA
2021-06-17	Continuous	B	Control	3	14	0	0	0	0	17	0	2021	0	17	0	0.62963	WA
2021-06-17	Continuous	C	Control	0	24	1	0	2	0	25	2	2021	2	27	0.0740741	0.925926	WA
2021-06-17	Continuous	C	Release	0	7	0	0	0	0	7	0	2021	0	7	0	0.259259	WA
2021-06-17	Continuous	D	Release	2	31	0	0	0	0	33	0	2021	0	33	0	1.22222	WA
2021-06-17	Continuous	D	Control	4	47	1	0	0	0	52	0	2021	0	52	0	1.92593	WA
2021-06-17	Continuous	E	Release	2	0	0	0	0	0	2	0	2021	0	2	0	0.0740741	WA
2021-06-17	Continuous	E	Control	7	24	0	0	2	0	31	2	2021	2	33	0.0740741	1.14815	WA
2021-06-17	Mass	A	Release	3	35	0	0	0	0	38	0	2021	0	38	0	1.40741	WA
2021-06-17	Mass	A	Control	3	17	1	0	0	0	21	0	2021	0	21	0	0.777778	WA
2021-06-17	Mass	B	Control	0	24	0	0	0	0	24	0	2021	0	24	0	0.888889	WA
2021-06-17	Mass	B	Release	5	39	1	0	1	0	45	1	2021	1	46	0.037037	1.66667	WA
2021-06-17	Mass	C	Control	4	22	0	0	0	0	26	0	2021	0	26	0	0.962963	WA
2021-06-17	Mass	C	Release	0	10	1	0	2	0	11	2	2021	2	13	0.0740741	0.407407	WA
2021-06-17	Mass	D	Release	2	27	0	0	0	0	29	0	2021	0	29	0	1.07407	WA
2021-06-17	Mass	D	Control	3	11	0	0	0	0	14	0	2021	0	14	0	0.518519	WA
2021-06-17	Mass	E	Release	3	6	0	0	1	0	9	1	2021	1	10	0.037037	0.333333	WA
2021-06-17	Mass	E	Control	0	10	1	0	0	0	11	0	2021	0	11	0	0.407407	WA
2021-06-28	Continuous	A	Control	3	19	1	2	3	0	23	5	2021	5	28	0.185185	0.851852	WA
2021-06-28	Continuous	A	Release	2	5	0	1	3	0	7	4	2021	4	11	0.148148	0.259259	WA
2021-06-28	Continuous	B	Release	1	8	0	0	0	0	9	0	2021	0	9	0	0.333333	WA
2021-06-28	Continuous	B	Control	5	4	4	22	0	0	13	22	2021	22	35	0.814815	0.481481	WA
2021-06-28	Continuous	C	Control	0	19	0	0	0	0	19	0	2021	0	19	0	0.703704	WA
2021-06-28	Continuous	C	Release	2	11	0	3	0	0	13	3	2021	3	16	0.111111	0.481481	WA
2021-06-28	Continuous	D	Release	8	21	19	5	3	0	48	8	2021	8	56	0.296296	1.77778	WA
2021-06-28	Continuous	D	Control	2	29	4	0	2	2	35	2	2021	2	39	0.0740741	1.2963	WA
2021-06-28	Continuous	E	Release	0	7	1	0	0	1	8	0	2021	0	9	0	0.296296	WA
2021-06-28	Continuous	E	Control	3	9	0	3	0	0	12	3	2021	3	15	0.111111	0.444444	WA
2021-06-28	Mass	A	Release	3	14	0	0	1	3	17	1	2021	1	21	0.037037	0.62963	WA
2021-06-28	Mass	A	Control	3	51	14	3	2	0	68	5	2021	5	73	0.185185	2.51852	WA
2021-06-28	Mass	B	Control	0	14	1	0	1	0	15	1	2021	1	16	0.037037	0.555556	WA
2021-06-28	Mass	B	Release	1	5	0	1	1	3	6	2	2021	2	11	0.0740741	0.222222	WA
2021-06-28	Mass	C	Control	1	15	1	0	0	0	17	0	2021	0	17	0	0.62963	WA
2021-06-28	Mass	C	Release	0	16	1	0	0	1	17	0	2021	0	18	0	0.62963	WA
2021-06-28	Mass	D	Release	0	4	1	4	0	1	5	4	2021	4	10	0.148148	0.185185	WA
2021-06-28	Mass	D	Control	0	43	10	1	7	0	53	8	2021	8	61	0.296296	1.96296	WA
2021-06-28	Mass	E	Release	2	14	1	1	0	0	17	1	2021	1	18	0.037037	0.62963	WA
2021-06-28	Mass	E	Control	0	19	0	0	1	0	19	1	2021	1	20	0.037037	0.703704	WA
2021-07-12	Continuous	A	Control	5	8	0	0	1	0	13	1	2021	1	14	0.037037	0.481481	WA
2021-07-12	Continuous	A	Release	1	5	0	0	1	0	6	1	2021	1	7	0.037037	0.222222	WA
2021-07-12	Continuous	C	Control	8	7	2	0	0	0	17	0	2021	0	17	0	0.62963	WA
2021-07-12	Continuous	C	Release	3	5	0	1	2	0	8	3	2021	3	11	0.111111	0.296296	WA
2021-07-12	Mass	E	Control	7	10	2	0	0	0	19	0	2021	0	19	0	0.703704	WA
2021-07-12	Mass	E	Release	2	4	0	0	1	0	6	1	2021	1	7	0.037037	0.222222	WA
2021-07-12	Mass	D	Control	8	6	0	0	0	0	14	0	2021	0	14	0	0.518519	WA
2021-07-12	Mass	D	Release	0	3	0	1	5	0	3	6	2021	6	9	0.222222	0.111111	WA
2021-07-12	Mass	C	Control	4	9	0	0	0	0	13	0	2021	0	13	0	0.481481	WA
2021-07-12	Mass	C	Release	0	5	0	0	0	0	5	0	2021	0	5	0	0.185185	WA
2021-07-12	Continuous	E	Release	0	2	0	3	3	0	2	6	2021	6	8	0.222222	0.0740741	WA
2021-07-12	Mass	B	Control	0	2	1	2	9	0	3	11	2021	11	14	0.407407	0.111111	WA
2021-07-12	Mass	B	Release	1	3	0	0	0	0	4	0	2021	0	4	0	0.148148	WA
2021-07-12	Continuous	E	Control	0	3	0	0	2	0	3	2	2021	2	5	0.0740741	0.111111	WA
2021-07-12	Continuous	B	Control	3	19	1	1	3	0	23	4	2021	4	27	0.148148	0.851852	WA
2021-07-12	Continuous	B	Release	4	6	0	2	0	0	10	2	2021	2	12	0.0740741	0.37037	WA
2021-07-12	Mass	A	Control	2	14	1	0	0	0	17	0	2021	0	17	0	0.62963	WA
2021-07-12	Mass	A	Release	1	8	0	0	0	0	9	0	2021	0	9	0	0.333333	WA
2021-07-12	Continuous	D	Control	3	16	0	0	1	1	19	1	2021	1	21	0.037037	0.703704	WA
2021-07-12	Continuous	D	Release	5	8	1	0	0	0	14	0	2021	0	14	0	0.518519	WA
2021-07-26	Continuous	E	Control	2	2	0	0	0	0	4	0	2021	0	4	0	0.148148	WA
2021-07-26	Continuous	E	Release	0	2	0	0	0	0	2	0	2021	0	2	0	0.0740741	WA
2021-07-26	Continuous	A	Control	3	8	0	0	2	0	11	2	2021	2	13	0.0740741	0.407407	WA
2021-07-26	Continuous	A	Release	0	1	0	0	0	69	1	0	2021	0	70	0	0.037037	WA
2021-07-26	Mass	D	Control	1	4	0	0	0	14	5	0	2021	0	19	0	0.185185	WA
2021-07-26	Mass	D	Release	2	0	0	1	0	7	2	1	2021	1	10	0.037037	0.0740741	WA
2021-07-26	Mass	B	Control	3	12	1	0	0	23	16	0	2021	0	39	0	0.592593	WA
2021-07-26	Mass	B	Release	0	2	0	0	0	18	2	0	2021	0	20	0	0.0740741	WA
2021-07-26	Continuous	D	Control	2	6	1	0	0	12	9	0	2021	0	21	0	0.333333	WA
2021-07-26	Continuous	D	Release	1	7	1	0	0	0	9	0	2021	0	9	0	0.333333	WA
2021-07-26	Mass	C	Control	0	10	0	0	0	0	10	0	2021	0	10	0	0.37037	WA
2021-07-26	Mass	C	Release	3	4	0	0	0	0	7	0	2021	0	7	0	0.259259	WA
2021-07-26	Continuous	C	Control	4	11	2	0	1	7	17	1	2021	1	25	0.037037	0.62963	WA
2021-07-26	Continuous	C	Release	2	3	0	0	0	5	5	0	2021	0	10	0	0.185185	WA
2021-07-26	Mass	E	Control	3	10	0	0	0	0	13	0	2021	0	13	0	0.481481	WA
2021-07-26	Mass	E	Release	0	3	0	0	0	0	3	0	2021	0	3	0	0.111111	WA
2021-07-26	Continuous	B	Control	6	7	0	0	1	0	13	1	2021	1	14	0.037037	0.481481	WA
2021-07-26	Continuous	B	Release	4	3	0	0	0	0	7	0	2021	0	7	0	0.259259	WA
2021-07-26	Mass	A	Control	1	4	0	0	0	0	5	0	2021	0	5	0	0.185185	WA
2021-07-26	Mass	A	Release	3	3	0	0	0	0	6	0	2021	0	6	0	0.222222	WA
2021-08-10	Mass	B	Control	6	7	1	0	0	5	14	0	2021	0	19	0	0.518519	WA
2021-08-10	Continuous	C	Control	2	19	1	0	0	0	22	0	2021	0	22	0	0.814815	WA
2021-08-10	Continuous	B	Release	18	67	24	0	0	5	109	0	2021	0	114	0	4.03704	WA
2021-08-10	Mass	A	Release	10	35	0	0	1	0	45	1	2021	1	46	0.037037	1.66667	WA
2021-08-10	Mass	D	Release	2	23	1	0	1	0	26	1	2021	1	27	0.037037	0.962963	WA
2021-08-10	Continuous	D	Release	4	38	16	0	0	1	58	0	2021	0	59	0	2.14815	WA
2021-08-10	Continuous	A	Release	0	8	1	0	1	0	9	1	2021	1	10	0.037037	0.333333	WA
2021-08-10	Mass	B	Release	14	10	2	0	0	0	26	0	2021	0	26	0	0.962963	WA
2021-08-10	Mass	E	Release	0	15	0	0	3	0	15	3	2021	3	18	0.111111	0.555556	WA
2021-08-10	Continuous	B	Control	31	31	38	0	0	52	100	0	2021	0	152	0	3.7037	WA
2021-08-10	Mass	C	Release	6	18	29	0	0	22	53	0	2021	0	75	0	1.96296	WA
2021-08-10	Continuous	C	Release	1	13	1	0	0	7	15	0	2021	0	22	0	0.555556	WA
2021-08-10	Continuous	A	Control	13	33	28	1	0	3	74	1	2021	1	78	0.037037	2.74074	WA
2021-08-10	Mass	A	Control	2	24	2	0	0	2	28	0	2021	0	30	0	1.03704	WA
2021-08-10	Mass	D	Control	3	11	7	0	0	1	21	0	2021	0	22	0	0.777778	WA
2021-08-10	Continuous	E	Release	2	37	5	0	0	2	44	0	2021	0	46	0	1.62963	WA
2021-08-10	Continuous	E	Control	1	4	6	0	0	3	11	0	2021	0	14	0	0.407407	WA
2021-08-10	Continuous	D	Control	3	16	14	0	0	10	33	0	2021	0	43	0	1.22222	WA
2021-08-10	Mass	C	Control	7	16	12	0	0	0	35	0	2021	0	35	0	1.2963	WA
2021-08-10	Mass	E	Control	19	22	6	1	0	4	47	1	2021	1	52	0.037037	1.74074	WA
2022-06-21	Mass	B	Control	0	1	0	0	0	0	1	0	2022	0	1	0	0.037037	WA
2022-06-21	Continuous	C	Control	2	1	0	0	0	0	3	0	2022	0	3	0	0.111111	WA
2022-06-21	Continuous	B	Release	0	6	0	0	0	0	6	0	2022	0	6	0	0.222222	WA
2022-06-21	Mass	A	Release	2	2	0	0	0	0	4	0	2022	0	4	0	0.148148	WA
2022-06-21	Mass	D	Release	0	1	0	0	0	0	1	0	2022	0	1	0	0.037037	WA
2022-06-21	Continuous	D	Release	2	0	0	0	0	0	2	0	2022	0	2	0	0.0740741	WA
2022-06-21	Continuous	A	Release	0	0	0	0	0	0	0	0	2022	0	0	0	0	WA
2022-06-21	Mass	B	Release	0	2	0	0	0	0	2	0	2022	0	2	0	0.0740741	WA
2022-06-21	Mass	E	Release	0	3	0	0	0	0	3	0	2022	0	3	0	0.111111	WA
2022-06-21	Continuous	B	Control	2	0	0	0	0	0	2	0	2022	0	2	0	0.0740741	WA
2022-06-21	Mass	C	Release	0	5	0	0	0	0	5	0	2022	0	5	0	0.185185	WA
2022-06-21	Continuous	C	Release	0	2	0	0	0	0	2	0	2022	0	2	0	0.0740741	WA
2022-06-21	Mass	A	Control	1	4	0	0	0	0	5	0	2022	0	5	0	0.185185	WA
2022-06-21	Continuous	A	Control	0	4	0	0	0	0	4	0	2022	0	4	0	0.148148	WA
2022-06-21	Mass	D	Control	0	1	0	0	0	0	1	0	2022	0	1	0	0.037037	WA
2022-06-21	Continuous	E	Release	0	3	0	0	0	0	3	0	2022	0	3	0	0.111111	WA
2022-06-21	Continuous	E	Control	0	1	0	0	0	0	1	0	2022	0	1	0	0.037037	WA
2022-06-21	Continuous	D	Control	4	4	0	0	0	0	8	0	2022	0	8	0	0.296296	WA
2022-06-21	Mass	C	Control	2	1	0	0	0	0	3	0	2022	0	3	0	0.111111	WA
2022-06-21	Mass	E	Control	0	7	0	0	0	0	7	0	2022	0	7	0	0.259259	WA
2022-07-05	Mass	B	Control	0	1	0	0	0	0	1	0	2022	0	1	0	0.037037	WA
2022-07-05	Continuous	C	Control	0	2	0	0	0	0	2	0	2022	0	2	0	0.0740741	WA
2022-07-05	Continuous	B	Release	0	1	0	0	0	0	1	0	2022	0	1	0	0.037037	WA
2022-07-05	Mass	A	Release	1	9	0	0	0	0	10	0	2022	0	10	0	0.37037	WA
2022-07-05	Mass	D	Release	0	4	0	0	0	0	4	0	2022	0	4	0	0.148148	WA
2022-07-05	Continuous	D	Release	0	4	0	0	0	0	4	0	2022	0	4	0	0.148148	WA
2022-07-05	Continuous	A	Release	1	1	0	0	0	0	2	0	2022	0	2	0	0.0740741	WA
2022-07-05	Mass	B	Release	1	2	0	0	0	0	3	0	2022	0	3	0	0.111111	WA
2022-07-05	Mass	E	Release	1	3	0	0	0	0	4	0	2022	0	4	0	0.148148	WA
2022-07-05	Continuous	B	Control	1	1	0	0	0	0	2	0	2022	0	2	0	0.0740741	WA
2022-07-05	Mass	C	Release	0	2	0	0	0	0	2	0	2022	0	2	0	0.0740741	WA
2022-07-05	Continuous	C	Release	0	5	0	0	0	0	5	0	2022	0	5	0	0.185185	WA
2022-07-05	Mass	A	Control	1	10	0	0	0	0	11	0	2022	0	11	0	0.407407	WA
2022-07-05	Continuous	A	Control	1	6	0	2	0	0	7	2	2022	2	9	0.0740741	0.259259	WA
2022-07-05	Mass	D	Control	0	4	0	0	0	0	4	0	2022	0	4	0	0.148148	WA
2022-07-05	Continuous	E	Release	1	3	0	0	0	0	4	0	2022	0	4	0	0.148148	WA
2022-07-05	Continuous	E	Control	1	2	0	0	0	0	3	0	2022	0	3	0	0.111111	WA
2022-07-05	Continuous	D	Control	0	2	1	0	0	0	3	0	2022	0	3	0	0.111111	WA
2022-07-05	Mass	C	Control	0	0	0	0	0	0	0	0	2022	0	0	0	0	WA
2022-07-05	Mass	E	Control	3	3	0	0	0	0	6	0	2022	0	6	0	0.222222	WA
2022-07-19	Mass	B	Control	1	3	0	0	0	0	4	0	2022	0	4	0	0.148148	WA
2022-07-19	Continuous	C	Control	3	1	0	0	0	0	4	0	2022	0	4	0	0.148148	WA
2022-07-19	Continuous	B	Release	3	0	2	0	0	0	5	0	2022	0	5	0	0.185185	WA
2022-07-19	Mass	A	Release	0	1	0	0	0	0	1	0	2022	0	1	0	0.037037	WA
2022-07-19	Mass	D	Release	0	1	0	0	0	0	1	0	2022	0	1	0	0.037037	WA
2022-07-19	Continuous	D	Release	2	6	0	0	0	0	8	0	2022	0	8	0	0.296296	WA
2022-07-19	Continuous	A	Release	0	1	0	0	0	0	1	0	2022	0	1	0	0.037037	WA
2022-07-19	Mass	B	Release	0	0	0	0	0	0	0	0	2022	0	0	0	0	WA
2022-07-19	Mass	E	Release	0	1	0	0	0	0	1	0	2022	0	1	0	0.037037	WA
2022-07-19	Continuous	B	Control	0	1	0	0	0	0	1	0	2022	0	1	0	0.037037	WA
2022-07-19	Mass	C	Release	0	0	0	0	0	0	0	0	2022	0	0	0	0	WA
2022-07-19	Continuous	C	Release	1	1	0	0	0	0	2	0	2022	0	2	0	0.0740741	WA
2022-07-19	Mass	A	Control	1	5	0	0	0	0	6	0	2022	0	6	0	0.222222	WA
2022-07-19	Continuous	A	Control	2	1	0	0	0	0	3	0	2022	0	3	0	0.111111	WA
2022-07-19	Mass	D	Control	0	0	0	0	0	0	0	0	2022	0	0	0	0	WA
2022-07-19	Continuous	E	Release	0	0	0	0	0	0	0	0	2022	0	0	0	0	WA
2022-07-19	Continuous	E	Control	0	0	0	0	0	0	0	0	2022	0	0	0	0	WA
2022-07-19	Continuous	D	Control	1	7	1	0	0	0	9	0	2022	0	9	0	0.333333	WA
2022-07-19	Mass	C	Control	0	5	0	0	0	0	5	0	2022	0	5	0	0.185185	WA
2022-07-19	Mass	E	Control	0	4	0	0	0	0	4	0	2022	0	4	0	0.148148	WA
2022-08-02	Mass	B	Control	1	5	0	0	0	0	6	0	2022	0	6	0	0.222222	WA
2022-08-02	Continuous	C	Control	1	1	0	0	0	0	2	0	2022	0	2	0	0.0740741	WA
2022-08-02	Continuous	B	Release	2	3	0	0	0	0	5	0	2022	0	5	0	0.185185	WA
2022-08-02	Mass	A	Release	3	3	0	0	0	0	6	0	2022	0	6	0	0.222222	WA
2022-08-02	Mass	D	Release	1	3	0	0	0	0	4	0	2022	0	4	0	0.148148	WA
2022-08-02	Continuous	D	Release	3	14	0	0	0	0	17	0	2022	0	17	0	0.62963	WA
2022-08-02	Continuous	A	Release	1	3	0	0	0	0	4	0	2022	0	4	0	0.148148	WA
2022-08-02	Mass	B	Release	5	1	0	0	0	0	6	0	2022	0	6	0	0.222222	WA
2022-08-02	Mass	E	Release	0	2	0	0	0	0	2	0	2022	0	2	0	0.0740741	WA
2022-08-02	Continuous	B	Control	1	7	0	0	0	0	8	0	2022	0	8	0	0.296296	WA
2022-08-02	Mass	C	Release	6	5	0	0	0	0	11	0	2022	0	11	0	0.407407	WA
2022-08-02	Continuous	C	Release	1	5	0	0	0	0	6	0	2022	0	6	0	0.222222	WA
2022-08-02	Mass	A	Control	2	8	0	0	0	0	10	0	2022	0	10	0	0.37037	WA
2022-08-02	Continuous	A	Control	2	5	0	0	0	0	7	0	2022	0	7	0	0.259259	WA
2022-08-02	Mass	D	Control	3	3	0	0	0	0	6	0	2022	0	6	0	0.222222	WA
2022-08-02	Continuous	E	Release	0	2	0	0	0	0	2	0	2022	0	2	0	0.0740741	WA
2022-08-02	Continuous	E	Control	1	5	0	0	0	0	6	0	2022	0	6	0	0.222222	WA
2022-08-02	Continuous	D	Control	3	8	0	0	0	0	11	0	2022	0	11	0	0.407407	WA
2022-08-02	Mass	C	Control	5	5	0	0	0	0	10	0	2022	0	10	0	0.37037	WA
2022-08-02	Mass	E	Control	6	6	0	0	0	0	12	0	2022	0	12	0	0.444444	WA
2022-08-16	Mass	B	Control	4	9	0	0	0	0	13	0	2022	0	13	0	0.481481	WA
2022-08-16	Continuous	C	Control	2	6	0	0	0	0	8	0	2022	0	8	0	0.296296	WA
2022-08-16	Continuous	B	Release	7	3	0	0	0	0	10	0	2022	0	10	0	0.37037	WA
2022-08-16	Mass	A	Release	3	8	1	0	0	0	12	0	2022	0	12	0	0.444444	WA
2022-08-16	Mass	D	Release	0	0	0	0	0	0	0	0	2022	0	0	0	0	WA
2022-08-16	Continuous	D	Release	3	12	0	0	0	0	15	0	2022	0	15	0	0.555556	WA
2022-08-16	Continuous	A	Release	0	1	0	2	0	0	1	2	2022	2	3	0.0740741	0.037037	WA
2022-08-16	Mass	B	Release	2	2	0	0	0	0	4	0	2022	0	4	0	0.148148	WA
2022-08-16	Mass	E	Release	1	2	0	0	0	0	3	0	2022	0	3	0	0.111111	WA
2022-08-16	Continuous	B	Control	5	3	0	0	0	0	8	0	2022	0	8	0	0.296296	WA
2022-08-16	Mass	C	Release	2	6	0	0	0	0	8	0	2022	0	8	0	0.296296	WA
2022-08-16	Continuous	C	Release	1	1	0	0	0	0	2	0	2022	0	2	0	0.0740741	WA
2022-08-16	Mass	A	Control	2	8	0	0	0	0	10	0	2022	0	10	0	0.37037	WA
2022-08-16	Continuous	A	Control	1	7	0	0	0	0	8	0	2022	0	8	0	0.296296	WA
2022-08-16	Mass	D	Control	5	12	0	0	0	0	17	0	2022	0	17	0	0.62963	WA
2022-08-16	Continuous	E	Release	2	13	0	0	0	0	15	0	2022	0	15	0	0.555556	WA
2022-08-16	Continuous	E	Control	4	5	0	0	0	0	9	0	2022	0	9	0	0.333333	WA
2022-08-16	Continuous	D	Control	4	13	0	0	0	0	17	0	2022	0	17	0	0.62963	WA
2022-08-16	Mass	C	Control	5	10	0	0	0	0	15	0	2022	0	15	0	0.555556	WA
2022-08-16	Mass	E	Control	2	6	0	0	0	0	8	0	2022	0	8	0	0.296296	WA
2022-08-29	Mass	B	Control	2	15	2	3	0	0	19	3	2022	3	22	0.111111	0.703704	WA
2022-08-29	Continuous	C	Control	1	4	1	0	0	0	6	0	2022	0	6	0	0.222222	WA
2022-08-29	Continuous	B	Release	14	26	7	1	2	0	47	3	2022	3	50	0.111111	1.74074	WA
2022-08-29	Mass	A	Release	2	9	0	0	0	0	11	0	2022	0	11	0	0.407407	WA
2022-08-29	Mass	D	Release	2	3	1	0	1	0	6	1	2022	1	7	0.037037	0.222222	WA
2022-08-29	Continuous	D	Release	4	15	1	0	0	0	20	0	2022	0	20	0	0.740741	WA
2022-08-29	Continuous	A	Release	2	6	1	0	0	0	9	0	2022	0	9	0	0.333333	WA
2022-08-29	Mass	B	Release	4	3	0	0	0	0	7	0	2022	0	7	0	0.259259	WA
2022-08-29	Mass	E	Release	0	2	0	0	0	0	2	0	2022	0	2	0	0.0740741	WA
2022-08-29	Continuous	B	Control	8	27	3	3	2	0	38	5	2022	5	43	0.185185	1.40741	WA
2022-08-29	Mass	C	Release	1	4	0	0	0	0	5	0	2022	0	5	0	0.185185	WA
2022-08-29	Continuous	C	Release	4	6	0	0	0	0	10	0	2022	0	10	0	0.37037	WA
2022-08-29	Mass	A	Control	3	7	2	0	0	0	12	0	2022	0	12	0	0.444444	WA
2022-08-29	Continuous	A	Control	4	17	3	0	3	0	24	3	2022	3	27	0.111111	0.888889	WA
2022-08-29	Mass	D	Control	2	14	0	0	0	0	16	0	2022	0	16	0	0.592593	WA
2022-08-29	Continuous	E	Release	2	6	0	0	0	0	8	0	2022	0	8	0	0.296296	WA
2022-08-29	Continuous	E	Control	4	12	2	0	0	0	18	0	2022	0	18	0	0.666667	WA
2022-08-29	Continuous	D	Control	11	19	2	0	0	0	32	0	2022	0	32	0	1.18519	WA
2022-08-29	Mass	C	Control	6	16	1	0	0	0	23	0	2022	0	23	0	0.851852	WA
2022-08-29	Mass	E	Control	1	10	1	0	0	0	12	0	2022	0	12	0	0.444444	WA
2022-09-13	Mass	B	Control	2	9	6	0	0	0	17	0	2022	0	17	0	0.62963	WA
2022-09-13	Continuous	C	Control	3	11	0	0	0	0	14	0	2022	0	14	0	0.518519	WA
2022-09-13	Continuous	B	Release	4	26	5	0	0	0	35	0	2022	0	35	0	1.2963	WA
2022-09-13	Mass	A	Release	0	30	4	0	0	0	34	0	2022	0	34	0	1.25926	WA
2022-09-13	Mass	D	Release	0	12	2	0	0	0	14	0	2022	0	14	0	0.518519	WA
2022-09-13	Continuous	D	Release	2	16	2	0	0	0	20	0	2022	0	20	0	0.740741	WA
2022-09-13	Continuous	A	Release	3	7	2	0	0	0	12	0	2022	0	12	0	0.444444	WA
2022-09-13	Mass	B	Release	2	7	2	0	0	0	11	0	2022	0	11	0	0.407407	WA
2022-09-13	Mass	E	Release	5	10	0	0	0	0	15	0	2022	0	15	0	0.555556	WA
2022-09-13	Continuous	B	Control	3	37	5	0	0	0	45	0	2022	0	45	0	1.66667	WA
2022-09-13	Mass	C	Release	3	12	1	0	0	0	16	0	2022	0	16	0	0.592593	WA
2022-09-13	Continuous	C	Release	4	13	0	0	0	0	17	0	2022	0	17	0	0.62963	WA
2022-09-13	Mass	A	Control	0	24	3	0	0	0	27	0	2022	0	27	0	1	WA
2022-09-13	Continuous	A	Control	2	13	7	0	0	0	22	0	2022	0	22	0	0.814815	WA
2022-09-13	Mass	D	Control	6	17	2	0	0	0	25	0	2022	0	25	0	0.925926	WA
2022-09-13	Continuous	E	Release	2	13	2	0	0	0	17	0	2022	0	17	0	0.62963	WA
2022-09-13	Continuous	E	Control	0	18	8	0	0	0	26	0	2022	0	26	0	0.962963	WA
2022-09-13	Continuous	D	Control	0	21	5	0	0	0	26	0	2022	0	26	0	0.962963	WA
2022-09-13	Mass	C	Control	1	25	1	0	0	0	27	0	2022	0	27	0	1	WA
2022-09-13	Mass	E	Control	5	10	4	0	0	0	19	0	2022	0	19	0	0.703704	WA
